# Supplementary material for: Decoupling body shape and mass distribution in birds and their dinosaurian ancestors
Source: Nat Commun. 2023 Mar 22;14:1575. doi: 10.1038/s41467-023-37317-y (PMC10033513; doi:10.1038/s41467-023-37317-y)
Supplement: Supplementary file 3 — Supplementary Data 1-34 [file 41467_2023_37317_MOESM3_ESM.xlsx]

## Sheet: SuppData1
Supplementary Data 1 - List of extant birds used in current study, including classification as forelimb (FLD) or hind limb (HLD) dominated locomotion and body mass (kg).
Common name	Genus/species name	LocomotorMode	Body mass (kg)
Mallard	Anas_platyrhynchos	Forelimb dominated	1.12
Clarks_grebe	Aechmophorus_clarkii	Forelimb dominated	1.257
Chilean_flamingo	Phoenicopterus_chilensis	Forelimb dominated	2.55
Pigeon	Columba_livia	Forelimb dominated	0.56
Hummingbird	Calypte_anna	Forelimb dominated	0.005
Black_throated_diver	Gavia_arctica	Forelimb dominated	1.83
Sooty_shearwater	Procellaria_westlandica	Forelimb dominated	0.505
Scarlet_ibis	Eudocimus_ruber	Forelimb dominated	0.6
Brown_pelican	Pelecanus_occidentalis	Forelimb dominated	2.81
Brandts_cormorant	Phalacrocorax_penicillatus	Forelimb dominated	1.18
Western_gull	Larus_occidentalis	Forelimb dominated	0.987
Buzzard	Buteo_buteo	Forelimb dominated	0.69
Turkey_vulture	Cathartes_aura	Forelimb dominated	1.893
Great_horned_owl	Bubo_virginianus	Forelimb dominated	1.268
Common_kingfisher	Alcedo_atthis	Forelimb dominated	0.0304
Great_spotted_woodpecker	Dendrocopos_major	Forelimb dominated	0.106
Merlin	Falco_columbarius	Forelimb dominated	0.129
Green_parrot	Psittacula_krameri	Forelimb dominated	0.375
Blackbird	Turdus_merula	Forelimb dominated	0.092
Violet_turaco	Musophaga_violacea	Forelimb dominated	0.29
Ostrich	Struthio_camelus	Hind limb dominated	105.07
Rhea	Rhea_americana	Hind limb dominated	32
Emu	Dromaius_novaehollandiae	Hind limb dominated	38.1
Tinamou	Crypturellus_tataupa	Hind limb dominated	0.417
Leghorn	Gallus_gallus	Hind limb dominated	1.08
Californian_quail	Callipepla_californica	Hind limb dominated	0.25
Guineafowl	Numida_meleagris	Hind limb dominated	1.352
Junglefowl	Gallus_sonneratii	Hind limb dominated	2.94
Ptarmigan	Lagopus_lagopus	Hind limb dominated	0.589
Wild turkey	Meleagris_gallopavo	Hind limb dominated	4.62
Red_legged_partridge	Alectoris_rufa	Hind limb dominated	0.445
Pheasant	Phasianus_colchicus	Hind limb dominated	1.44
Red_legged_seriema	Cariama_cristata	Hind limb dominated	2.165

## Sheet: SuppData2
Supplementary Data 2 - Extant non-avian sauropsids included in the current study
Common Name	Species name	Family
American_alligator	Alligator_mississippiensis	Alligatoridae
Black_caiman	Melanosuchus_niger	Alligatoridae
Spectacled_caiman	Caiman_crocodilus	Alligatoridae
Nile_crocodile	Crocodilus_niloticus	Crocodylidae
Dwarf crocodile	Osteolaemus_tetraspis	Crocodylidae
Morelets_crocodile	Crocodilus_moreleti	Crocodylidae
Freshwater crocodile	Crocodilus johnstoni	Crocodylidae
Agama	Agama_sp	Agamidae
Hydrosaurus	Hydrosaurus_sp	Agamidae
Central_Bearded_Dragon	Pogona vitticeps	Agamidae
Chameleon	Chamaeleo_sp	Chamaelonidae
Basilisk	Basiliscus sp	Corytophanidae
Heloderma	Heloderma_sp	Helodermatidae
Green_iguana	Iguana_iguana	Iguanidae
Savannah_monitor	Varanus_exanthematicus	Varanidae
Komodo_dragon	Varanus_komodoensis	Varanidae
Sphenodon	Sphenodon_punctatus	Sphenodontidae

## Sheet: SuppData3
Supplementary Data 3 - All taxa predictive equations (convex hull volume vs. skin volume)
Segment	Model	AICc	r2	lambda	Intercept	Slope	Std.Error Slope	t-value Slope	p value (slope)
Head	pGLS	-62.667	0.972	-0.292	-0.054	0.981	0.026	37.563	0
	OLS	-66.006	0.982	-	0.018457	0.99	0.019283	51.173	0
Neck	pGLS	1.024	0.943	-0.049	-0.063	0.876	0.035	25.098	0
	OLS	-1.489	0.921	-	0.292	0.923	0.036	25.51	0
Torso	pGLS	-86.476	0.988	0.845	0.173	1.005	0.016	62.474	0
	OLS	-87.732	0.99161	-	0.188	1.019	0.013533	74.876	0
Humeral	pGLS	1.964	0.936	0.561	0.006	0.95	0.039	24.559	0
	OLS	3.248	0.94124	-	0.256	0.989	0.036	27.492	0
Forearm	pGLS	-13.603	0.951	0.701	0.072	0.967	0.034	28.587	0
	OLS	-3.626	0.94338	-	0.168	0.977	0.035	28.05	0
Hand	pGLS	8.121	0.916	0.203	0.115	1.011	0.05	20.196	0
	OLS	34.295	0.862	-	0.169	0.99	0.058	17.156	0
Thigh	pGLS	-0.514	0.95	0.248	0.507	0.978	0.033	29.764	0
	OLS	-10.979	0.963	-	0.635	0.998	0.029	35.926	0
Shank	pGLS	-39.417	0.978	-0.047	0.324	1.021	0.021	48.932	0
	OLS	-30.555	0.978	-	0.396	1.022	0.022	45.884	0
MT	pGLS	-29.976	0.974	-0.114	-0.4	0.946	0.023	41.916	0
	OLS	43.4	0.899	-	-0.161	0.952	0.046	20.527	0
Pes	pGLS	4.205	0.941	-0.093	0.219	1.009	0.038	26.45	0
	OLS	-1.489	0.951	-	0.361	1.01	0.035	29.402	0

## Sheet: SuppData4
Supplementary Data 4 - Bird-only predictive equations (convex hull volume vs. skin volume)
Segment	Model	AICc	r2	lambda	Intercept	Slope	Std.Error Slope	t-value Slope	p value (slope)
Head	pGLS	-55.364	0.978	0.131	-0.084	0.981	0.022	45.315	0
	OLS	-57.12	0.981	-	-0.085	0.982	0.021	45.693	0
Neck	pGLS	5.215	0.924	-0.168	-0.048	0.879	0.037	23.675	0
	OLS	3.827	0.937	-	0.008	0.892	0.037	24.027	0
Torso	pGLS	-58.218	0.987	0.741	0.178	1.004	0.017	58.795	0
	OLS	-54.849	0.988	-	0.213	1.018	0.017	60.169	0
Humeral	pGLS	5.021	0.925	0.428	0.03	0.951	0.043	21.872	0
	OLS	5.084	0.923	-	0.001	0.95	0.044	21.359	0
Forearm	pGLS	-8.019	0.947	0.67	0.08	0.97	0.037	26.538	0
	OLS	-4.076	0.937	-	0.017	0.963	0.04	23.935	0
Hand	pGLS	10.665	0.894	0.212	0.128	1.01	0.057	17.765	0
	OLS	9.152	0.893	-	0.124	1.012	0.057	17.646	0
Thigh	pGLS	6.283	0.935	0.412	0.524	0.981	0.04	24.317	0
	OLS	5.362	0.947	-	0.487	0.975	0.038	25.775	0
Shank	pGLS	-26.741	0.978	-0.299	0.33	1.023	0.018	55.506	0
	OLS	-26.303	0.981	-	0.322	1.021	0.022	46.128	0
MT	pGLS	-35.301	0.983	-0.224	-0.399	0.947	0.016	58.356	0
	OLS	-36.002	0.985	-	-0.402	0.946	0.018	53.564	0
Pes	pGLS	-8.063	0.952	0.613	0.228	1.003	0.035	28.86	0
	OLS	-7.013	0.957	-	0.21	1.002	0.034	29.543	0

## Sheet: SuppData5
Supplementary Data 5 - Non-avian sauropsid predictive equations (convex hull volume vs. skin volume)
Segment	Model	AICc	r2	lambda	Intercept	Slope	Std.Error Slope	t-value Slope	p value (slope)
Head	pGLS	-9.647	0.962	-0.779	0.32	1.052	0.003	386.186	0
	OLS	-7.758	0.97	-	0.002	0.978	0.034	28.92	0
Neck	pGLS	-3.685	0.967	-0.21	0.711	0.956	0.01	94.566	0
	OLS	-4.967	0.977	-	0.73	0.961	0.028	34.029	0
Torso	pGLS	-31.727	0.992	-0.982	0.3	1.076	0.001	1604.74	0
	OLS	-27.538	0.992	-	0.2	1.039	0.017	60.837	0
Tail	pGLS	9.739	0.88	1.017	0.27	0.959	0.048	20	0
	OLS	16.152	0.887	-	0.387	0.984	0.079	12.508	0
Humeral	pGLS	-2.82	0.958	0.682	0.673	1.047	0.044	23.848	0
	OLS	-2.731	0.966	-	0.888	1.09	0.041	26.731	0
Forearm	pGLS	-4.065	0.962	0.331	0.795	1.065	0.042	25.204	0
	OLS	-5.456	0.967	-	0.677	1.045	0.038	27.334	0
Hand	pGLS	-4.741	0.956	0.344	0.935	1.072	0.042	25.359	0
	OLS	-5.458	0.97	-	1.127	1.106	0.04	27.93	0
Thigh	pGLS	-11.862	0.976	0.294	1.013	1.063	0.032	33.15	0
	OLS	-13.564	0.98	-	0.951	1.051	0.029	36.642	0
Shank	pGLS	-11.503	0.975	-0.652	0.934	1.107	0.006	196.225	0
	OLS	-13.273	0.981	-	0.788	1.075	0.029	37.296	0
MT	pGLS	3.048	0.949	-0.21	0.941	1.08	0.018	60.768	0
	OLS	2.602	0.956	-	0.908	1.074	0.046	23.119	0
Pes	pGLS	10.021	0.916	-0.531	1.083	1.134	0.016	72.701	0
	OLS	10.308	0.916	-	0.745	1.067	0.068	15.701	0

## Sheet: SuppData6
Supplementary Data 6 - Average expansion factors (convex hull:skin volume)
	Croc_Lizard	Bird	Av.
Head	1.26598	1.00822	1.1371
Neck	8.64607	3.8245	6.23528
Thoracic	1.21918	1.43608	1.32763
Tail	3.36879	-	3.36879
Humerus	2.85198	1.96998	2.41098
Forearm	2.86556	1.73584	2.3007
Hand	3.56447	1.30274	2.4336
Thigh	5.10193	4.53792	4.81993
Shank	2.65544	1.72859	2.19202
MTs	3.49383	0.792227	2.14303
Foot	2.55338	1.71607	2.13473

## Sheet: SuppData7
Supplementary Data 7 - Statistical comparison of crano-caudal (CC) and dorso-ventral (DV) CoM position in HLD vs FLD birds, in models where CoMs are calculated with heterogenous segment densities
Heterogeneous density - Full data set
	model	N	AICc	R2	Value	Std.Error	t-value	p value
(Intercept)	CCCOM ~ locomotion	33	272.006	0.29	-68.935	11.382	-6.056	0
locomotionTerrestrial					26.364	12.199	2.161	0.0385
	model	N	AICc	R2	Value	Std.Error	t-value	p value
(Intercept)	DVCOM ~ locomotion	33	194.693	0.283	-21.638	3.271	-6.615	0
locomotionTerrestrial					-9.386	3.506	-2.677	0.0118
Heterogeneous density - No Pelican
	model	N	AICc	R2	Value	Std.Error	t-value	p value
(Intercept)	CCCOM ~ locomotion	32	227.176	0.392	-65.351	6.248	-10.46	0
locomotionTerrestrial	NA				23.001	6.693	3.437	0.0017
	model	N	AICc	R2	Value	Std.Error	t-value	p value
(Intercept)	DVCOM ~ locomotion	32	189.461	0.286	-21.648	3.332	-6.496	0
locomotionTerrestrial	NA	NA	NA	NA	-9.377	3.57	-2.627	0.0134

## Sheet: SuppData8
Supplementary Data 8 - Body mass variation between FLD and HLD birds (full data set and with ratites and the pelican removed): generalised least squares fit by REML
	AIC	BIC	loglik		Value	Std Error	t-value	p-value	Correlation
All birds	75.2282	79.5302	-34.6141	Intercept	-0.152826	0.479341	-0.318825	0.752
				LocomotionTerrestrial	0.712392	0.513761	1.38662	0.1754	-0.564
No ratites	60.5239	64.4115	-27.262	Intercept	-0.382338	0.331031	1.15499	0.2582
				LocomotionTerrestrial	0.461855	0.505613	0.913455	0.3691	-0.318
No pelican	72.0583	77.6631	-32.0292	Intercept	-0.191914	0.406462	-0.472158	0.6402
				LocomotionTerrestrial	0.759925	0.446348	1.70254	0.099	-0.574

## Sheet: SuppData9
Supplementary Data 9 - Summary of linear models of CoM vs body mass for all birds, in models with heterogeneous segment densities
Heterogeneous densities
	model	N	AICc	R2	Value	Std.Error	t-value	p value	95% CI
(Intercept)	rawCC ~ body_mass	33	-43.518	0.765	1.712	0.056	30.44	0	0.10976
body_mass					0.284	0.025	11.542	0	0.049
(Intercept)	rawDV ~ body_mass	33	-55.552	0.888	1.409	0.046	30.427	0	0.09016
body_mass					0.367	0.02	18.102	0	0.0392

## Sheet: SuppData10
Supplementary Data 10 - Summary of linear models of CoM vs body mass for HLD birds, in models with heterogeneous segment densities
Heterogeneous densities
	model	N	AICc	R2	Value	Std.Error	t-value	p value	95% CI
(Intercept)	rawCC ~ body_mass	13	-15.42	0.751	1.654	0.059	28.154	0	0.11564
body_mass					0.258	0.032	8.038	0	0.06272
(Intercept)	rawDV ~ body_mass	13	-15.846	0.858	1.475	0.058	25.603	0	0.11368
body_mass					0.358	0.032	11.365	0	0.06272

[truncated: 24 more sheets: SuppData11, SuppData12, SuppData13, SuppData14, SuppData15, SuppData16, SuppData17, SuppData18, SuppData19, SuppData20, SuppData21, SuppData22, SuppData23, SuppData24, SuppData25, SuppData26, SuppData27, SuppData28, SuppData29, SuppData30 …]
