# Supplementary material for: Decoupling body shape and mass distribution in birds and their dinosaurian ancestors
Source: Nat Commun. 2023 Mar 22;14:1575. doi: 10.1038/s41467-023-37317-y (PMC10033513; doi:10.1038/s41467-023-37317-y)
Supplement: Supplementary file 4 — Supplementary Code 1-4 [file 41467_2023_37317_MOESM4_ESM.zip]

Archive with 61 entries (57 files):
- SupplementaryCode1/
- __MACOSX/._SupplementaryCode1
- SupplementaryCode1/.DS_Store
- __MACOSX/SupplementaryCode1/._.DS_Store
- SupplementaryCode1/CoM_homo_new.csv
- __MACOSX/SupplementaryCode1/._CoM_homo_new.csv
- SupplementaryCode1/CoM_linear_new.csv
- __MACOSX/SupplementaryCode1/._CoM_linear_new.csv
- SupplementaryCode1/CoM_hetero_new.csv
- __MACOSX/SupplementaryCode1/._CoM_hetero_new.csv
- SupplementaryCode1/HLDnoratstrees.nex
- SupplementaryCode1/output.nex
- SupplementaryCode1/CoM_linearnorm_new.csv
- __MACOSX/SupplementaryCode1/._CoM_linearnorm_new.csv
- SupplementaryCode1/CoM_homonorm_new.csv
- __MACOSX/SupplementaryCode1/._CoM_homonorm_new.csv
- SupplementaryCode1/HLDtrees.nex
- SupplementaryCode1/FLDtrees.nex
- SupplementaryCode1/CoM_heteronorm_new.csv
- __MACOSX/SupplementaryCode1/._CoM_heteronorm_new.csv
- SupplementaryCode1/RDM_CoM_Rscript.R
- SupplementaryCode1/ALLnoratstrees.nex
- SupplementaryCode2/
- __MACOSX/._SupplementaryCode2
- SupplementaryCode2/output.nex
- SupplementaryCode2/CoM_linearnorm_new.csv
- SupplementaryCode2/pANOVACode.txt
- SupplementaryCode2/CoM_heteronorm_new.csv
- __MACOSX/SupplementaryCode2/._CoM_heteronorm_new.csv
- SupplementaryCode3/
- __MACOSX/._SupplementaryCode3
- SupplementaryCode3/CoM_part2birds.csv
- __MACOSX/SupplementaryCode3/._CoM_part2birds.csv
- SupplementaryCode3/alltrees.nex
- SupplementaryCode3/output.nex
- SupplementaryCode3/cltrees.nex
- SupplementaryCode3/CoM_part2all.csv
- SupplementaryCode3/CoM_part2crocslizards.csv
- SupplementaryCode3/RDM_CoM_part2.R
- SupplementaryCode4/
- __MACOSX/._SupplementaryCode4
- SupplementaryCode4/Macaulay_BirdCoM_Multi_Phylomorphospace.R
- __MACOSX/SupplementaryCode4/._Macaulay_BirdCoM_Multi_Phylomorphospace.R
- SupplementaryCode4/.DS_Store
- __MACOSX/SupplementaryCode4/._.DS_Store
- SupplementaryCode4/Macaulay_BirdCoM_Phylomorphospace_CoM.R
- __MACOSX/SupplementaryCode4/._Macaulay_BirdCoM_Phylomorphospace_CoM.R
- SupplementaryCode4/Macaulay_BirdCoM_pPCA.R
- __MACOSX/SupplementaryCode4/._Macaulay_BirdCoM_pPCA.R
- SupplementaryCode4/Macaulay_BirdCoM_Plot_CoM.R
- __MACOSX/SupplementaryCode4/._Macaulay_BirdCoM_Plot_CoM.R
- SupplementaryCode4/Macaulay_BirdCoM_PhylomorphPCA.R
- __MACOSX/SupplementaryCode4/._Macaulay_BirdCoM_PhylomorphPCA.R
- SupplementaryCode4/Macaulay_BirdCoM_AncestralStates.R
- __MACOSX/SupplementaryCode4/._Macaulay_BirdCoM_AncestralStates.R
- SupplementaryCode4/Macaulay_BirdCoM_PCM_Tree.tre
- __MACOSX/SupplementaryCode4/._Macaulay_BirdCoM_PCM_Tree.tre
- SupplementaryCode4/Macaulay_BirdCoM_PCM_Dataset.xlsx
- __MACOSX/SupplementaryCode4/._Macaulay_BirdCoM_PCM_Dataset.xlsx
- SupplementaryCode_README.rtf
- __MACOSX/._SupplementaryCode_README.rtf
