# Supplementary material for: Decoupling body shape and mass distribution in birds and their dinosaurian ancestors
Source: Nat Commun. 2023 Mar 22;14:1575. doi: 10.1038/s41467-023-37317-y (PMC10033513; doi:10.1038/s41467-023-37317-y)
Supplement: Supplementary file 4 — Supplementary Code 1-4 [file 41467_2023_37317_MOESM4_ESM.zip › SupplementaryCode1/CoM_homo_new.csv]

Taxa	BirdTree_names	LocomotorMode	Ratite	Ontogeny	Body_mass	Model_Mass	HomoCoMX	rawDV	rawCC	DVCoM.BM33	CCCoM.BM33	Head_Mass	Neck_Mass	Torso_Mass	Humeral_Mass	Forearm_Mass	Hand_Mass	Thigh_Mass	Shank_Mass	MT_Mass	Pes_Mass	Hindlimb_Mass	Forelimb_Mass	DVHead_FMM	DVNeck_FMM	DVTorso_FMM	DVHumeral_FMM	DVForearm_FMM	DVHand_FMM	DVThigh_FMM	DVShank_FMM	DvMT_FMM	DVFoot_FMM	DVHindlimb_FMM	DVForelimb_FMM	CCHead_FMM	CCNeck_FMM	CCTorso_FMM	CCHumeral_FMM	CCForearm_FMM	CCHand_FMM	CCThigh_FMM	CCShank_FMM	CCMT_FMM	CCFoot_FMM	CCHindlimb_FMM	CCForelimb_FMM	DVCoM_Head	DVCoM_Neck
Mallard	Anas_platyrhynchos	Flying	FALSE	Adult	1.12	1.079971954	-4.030805447	21.14610819	56.95412022	-20.36988149	-54.86346088	0.049045573	0.079244723	0.796866132	0.046814342	0.02503465	0.009256564	NA	0.059724304	0.007179264	0.006806402	0.07370997	0.081105556	-1.870897734	-2.433509833	1.548370293	-1.270827193	-0.454281467	-0.18648374	NA	2.559418862	0.932255371	1.175955441	4.667629674	-1.9115924	11.77318772	9.306621159	-20.13457932	2.015164538	1.002534584	0.379943813	NA	-3.520993798	-0.416067929	-0.405810762	-4.342872489	3.397642935	38.14610819	30.70879348
Clarks_grebe	Aechmophorus_clarkii	Flying	FALSE	Adult	1.257	1.391241886	3.815052878	29.25437344	67.40979692	-27.12752418	-62.50897494	0.035871144	0.119218533	0.994369471	0.028810712	0.021405084	0.007810094	NA	0.143568648	0.013474232	0.026713968	0.183756848	0.05802589	-1.336356994	-4.83897982	-7.973797499	-1.0157036	-0.561977069	-0.212859218	NA	7.285480997	2.246769257	6.407423946	15.9396742	-1.790539887	13.36523683	21.60676911	-24.56044524	1.227054075	0.804621455	0.33263349	NA	-9.965070701	-0.935243707	-1.875555308	-12.77586972	2.364309019	37.25437344	40.58915756
Chilean_flamingo	Phoenicopterus_chilensis	Flying	FALSE	Adult	2.55	4.15972472	29.73968601	36.5826366	126.0605567	-26.86066394	-92.55949174	0.181317798	0.555261056	1.768124584	0.503487988	0.272335584	0.086631088	0.375832954	0.296841128	0.071247684	0.048644856	0.792566622	0.86245466	-4.819905133	-20.77638418	-22.2476691	-24.96426194	-8.873411367	-3.169193611	-3.601470621	29.21432117	30.59499261	28.64298218	84.85082533	-37.00686692	97.17535972	115.2998312	-118.5714189	6.514854268	0.528179421	1.294220226	-49.63270913	-37.12311672	-9.052770393	-6.43242964	-102.2410259	8.337253916	26.5826366	37.41732641
Pigeon	Columba_livia	Flying	FALSE	Adult	0.56	0.509574854	-11.18096893	16.12324823	43.66733385	-19.52317699	-52.87551709	0.015304816	0.044396891	0.342402941	0.032032502	0.02089496	0.00948041	0.02557845	0.014015118	0.002568954	0.002899812	0.045062334	0.062407872	-0.216153715	-0.047840987	0.300202385	-0.740695495	-0.420474467	-0.190776644	0.022425951	0.685013444	0.251440873	0.356858656	1.315738924	-1.351946606	1.979412658	2.663140977	-4.337332365	0.939598687	0.550220006	0.259124881	-1.219256516	-0.583972601	-0.114748326	-0.136187402	-2.054164844	1.748943574	14.12324823	1.077575166
Hummingbird	Calypte_anna	Flying	FALSE	Adult	0.005	0.004538543	-2.444634985	3.189708019	12.55172728	-18.32697674	-72.11795333	0.000677932	0.000203562	0.003313191	9.42E-05	3.99E-05	5.33E-05	8.42E-05	5.07E-05	6.97E-06	1.45E-05	0.000156454	0.000187404	-0.002840337	-0.000221566	0.002684652	-0.000300451	-0.000127218	-0.000170094	6.82E-05	0.000447105	0.000131032	0.000328648	0.000975015	-0.000597764	0.016574266	0.003106404	-0.018393933	0.000324807	9.76E-05	0.000183883	-0.000972702	-0.000636975	-8.74E-05	-0.000195962	-0.001893074	0.000606336	4.189708019	1.088446487
Black_throated_diver	Gavia_arctica	Flying	FALSE	Adult	1.83	1.369334245	7.353763139	24.29728195	86.82514012	-19.90438822	-71.12735079	0.073682576	0.126302739	0.857546476	0.061946542	0.039665972	0.019827268	0.033668916	0.133511836	0.012251394	0.010930526	0.190362672	0.121439782	-2.23238178	-3.651452394	-3.504182171	-1.814865307	-0.84477739	-0.461921453	-0.414036153	8.104531337	2.128100438	2.690984872	12.50958049	-3.121564149	20.71768798	21.47427622	-30.63285233	2.736479813	1.434910979	0.816384982	-2.754963769	-11.7256957	-1.088231789	-0.977996382	-16.54688764	4.987775774	30.29728195	28.91031835
Sooty_shearwater	Procellaria_westlandica	Flying	FALSE	Adult	0.505	0.727516748	5.481547305	18.33284005	59.83334783	-22.96907969	-74.96475891	0.040349097	0.041894082	0.512286955	0.028837736	0.018560394	0.016987392	0.021689354	0.04017496	0.003453866	0.003282912	0.068601092	0.064385522	-0.981808123	-0.975417125	0.419818001	-0.644028545	-0.32170434	-0.243477572	-0.007219086	1.714151444	0.440945263	0.598740083	2.746617705	-1.209210458	6.502928882	3.885355886	-8.694281233	1.042964367	0.634146526	0.597389706	-1.189299892	-2.363627396	-0.213564098	-0.202012748	-3.968504133	2.274500599	24.33284005	23.2829335
Scarlet_ibis	Eudocimus_ruber	Flying	FALSE	Adult	0.6	0.647652626	0.123346295	17.89297414	61.7352382	-21.17837439	-73.0706912	0.035243887	0.035705771	0.40247811	0.057511072	0.025528132	0.00884845	0.046518288	0.022604978	0.009411828	0.00380211	0.082337204	0.091887654	-0.947812942	-0.881944212	-0.359402542	-0.971533052	-0.405717942	-0.149476637	-0.320649356	1.584767777	1.601018069	0.850750836	3.715887326	-1.52672763	7.375303618	4.056204141	-8.836526889	1.855581039	0.670490306	0.250099332	-3.10440903	-1.418128679	-0.599865099	-0.248748738	-5.371151547	2.776170677	26.89297414	24.70032679
Brown_pelican	Pelecanus_occidentalis	Flying	FALSE	Adult	2.81	5.288381734	14.92454344	32.74174928	217.440919	-23.28245611	-154.6208973	0.620814809	0.502060491	2.946048992	0.37786856	0.302731972	0.08732777	0.227499262	0.132698426	0.044711242	0.04662021	0.45152914	0.767928302	-4.806192601	-11.28674179	3.706868264	-13.88355189	-8.095582494	-3.208575031	-1.533742986	14.63109632	10.25042113	14.22600108	37.57377555	-25.18770942	384.6314525	125.6858219	-384.285338	-12.63627191	-12.54549113	-3.007648654	-48.33015229	-29.11946455	-9.856187277	-10.53672059	-97.84252471	-28.1894117	7.74174928	22.48084045
Brandts_cormorant	Phalacrocorax_penicillatus	Flying	FALSE	Adult	1.18	1.582310699	0.861011377	26.63036259	65.25282382	-25.21482842	-61.78431672	0.058377761	0.07703473	1.034154708	0.061258678	0.029904392	0.01062078	0.19423467	0.089092212	0.01290907	0.014723698	0.31095965	0.10178385	-0.970843332	-1.06813473	-5.360242166	-2.060151553	-0.796364802	-0.272214442	-0.510907609	5.913017807	2.108950085	3.016890742	10.52795103	-3.128730797	16.33101379	13.3687561	-12.44392109	3.476256993	1.637181017	0.623940834	-15.19941141	-5.902610626	-0.86817141	-1.023034194	-22.99322764	5.737378844	16.63036259	13.86562567
Western_gull	Larus_occidentalis	Flying	FALSE	Adult	0.987	1.264491972	-2.906401803	22.56247909	76.18871576	-22.66011745	-76.5184198	0.091460281	0.079614595	0.782944476	0.064758808	0.043625968	0.016640416	0.125386138	0.046054704	0.00712095	0.006885636	0.185447428	0.125025192	-2.155030959	-1.300450709	0.498637832	-1.461119252	-0.940684023	-0.32552779	0.054859057	2.783432136	1.242160864	1.603722844	5.684174901	-2.727331065	19.46377986	9.715130204	-18.95952523	2.578131313	1.475050004	0.595914667	-10.30532566	-3.462794048	-0.556777935	-0.543583176	-14.86848082	4.649095984	23.56247909	16.3343255
Buzzard	Buteo_buteo	Flying	FALSE	Adult	0.69	0.611313656	4.948123845	26.3014979	62.85379964	-29.72762972	-71.04137145	0.063792176	0.020876736	0.318775978	0.045605774	0.023815624	0.007554026	0.059894832	0.051165564	0.009737074	0.010095872	0.130893342	0.076975424	-1.869206311	-0.380275642	-3.434900696	-1.153894395	-0.650202209	-0.213790251	0.101731498	3.975487682	1.516047837	2.109002488	7.702269504	-2.017886855	8.685062375	1.743742906	-4.613255384	1.602869671	0.717950573	0.250387259	-3.824512602	-3.267115672	-0.621749172	-0.673379954	-8.3867574	2.571207503	29.3014979	18.21528241
Turkey_vulture	Cathartes_aura	Flying	FALSE	Adult	1.893	2.157648066	19.17781514	22.11487783	74.48137539	-17.91533122	-60.33759356	0.078333127	0.142720975	1.132600164	0.292399784	0.148949056	0.055710542	0.186439996	0.086414874	0.017746434	0.016333114	0.306934418	0.497059382	-2.280659423	-3.071692316	3.267689843	-7.928384421	-2.847143008	-1.23203183	-0.021417822	6.903262767	3.33429092	3.876085289	14.09222115	-12.00755926	13.98392209	15.09849002	-24.3298093	11.84763708	4.247822213	1.867340744	-13.69986733	-6.349883796	-1.375018115	-1.290633607	-22.71540285	17.96280004	29.11487783	21.52236079
Great_horned_owl	Bubo_virginianus	Flying	FALSE	Adult	1.268	0.9568934	13.22363978	29.59526047	69.1608477	-27.36483368	-63.94858719	0.105772099	0.017879669	0.527208078	0.078555004	0.056249178	0.015793186	0.058339278	0.060667934	0.017265972	0.019163002	0.155436186	0.150597368	-2.284176028	-0.241819602	-5.659314501	-2.717630824	-1.49596154	-0.451610267	-0.384762734	5.484668771	3.252990957	4.497615768	12.85051276	-4.665202632	14.05067597	1.442824822	-10.60996011	3.208119772	2.015922857	0.613393956	-3.743097531	-4.256513678	-1.263193148	-1.458172907	-10.72097726	5.837436585	21.59526047	13.52483663
Common_kingfisher	Alcedo_atthis	Flying	FALSE	Adult	0.0304	0.031968158	-3.463407463	7.292045666	28.14056719	-23.09410293	-89.12192612	0.00643827	0.001831099	0.018372259	0.001409444	0.000912868	0.000382298	0.00177822	0.000482222	0.000162656	0.000198822	0.00262192	0.00270461	-0.008318539	0.000283672	0.01300672	-0.011687174	-0.006656675	-0.002405436	-0.005853981	0.007092499	0.005808113	0.008730801	0.015777432	-0.020749286	0.308131951	-0.021784089	-0.278166422	0.002620766	0.001697417	0.001093155	-0.051818339	-0.013087779	-0.004739888	-0.005898212	-0.075544218	0.005411339	1.292045666	-0.154919244
Great_spotted_woodpecker	Dendrocopos_major	Flying	FALSE	Adult	0.106	0.12844153	-2.871388211	10.73233309	37.17632191	-22.50832657	-77.96783672	0.017667409	0.007782896	0.078078437	0.0064409	0.004372636	0.001364264	0.005785774	0.005006042	0.00118648	0.000756692	0.012734988	0.0121778	-0.083608064	0.006466553	-0.057179423	-0.094889484	-0.060046494	-0.017370264	-0.004237114	0.161533296	0.078625261	0.070705733	0.306627177	-0.172306242	1.533949432	0.399848719	-1.653414116	0.108359628	0.064818548	0.021587674	-0.209308023	-0.191112271	-0.045295442	-0.029497139	-0.475212875	0.194765851	4.732333094	-0.83086716
Merlin	Falco_columbarius	Flying	FALSE	Adult	0.129	0.160851082	0.266279278	12.22662987	38.63969526	-24.03323099	-75.95197793	0.016636314	0.008305328	0.095598014	0.009487538	0.007798726	0.003362632	0.008824366	0.008111998	0.00134093	0.001385236	0.01966253	0.020648896	-0.18676974	-0.031606499	-0.292805548	-0.144463229	-0.095352136	-0.041113657	0.068595063	0.411873477	0.132448175	0.179194094	0.792110809	-0.280929023	1.054081925	0.311928947	-1.076399452	0.212144241	0.150985712	0.068464212	-0.296848983	-0.313445131	-0.053154057	-0.05469559	-0.71814376	0.431594165	11.22662987	3.805569071
Green_parrot	Psittacula_krameri	Flying	FALSE	Adult	0.375	0.413746858	-2.368575142	16.73376846	52.76667866	-23.12935049	-72.93390054	0.053387544	0.012057034	0.244812676	0.016618564	0.014498554	0.00744609	0.03894781	0.018365292	0.00299794	0.004615354	0.064926396	0.038563208	-0.466274448	-0.080718156	-0.41131389	-0.361184022	-0.228116892	-0.117155056	-0.028578675	0.904788728	0.276608626	0.511943785	1.664762464	-0.70645597	5.404598398	0.658131776	-3.278681835	0.303011618	0.24985824	0.143213042	-2.094094385	-0.969075461	-0.161189277	-0.255772115	-3.480131238	0.6960829	8.73376846	6.694694257
Blackbird	Turdus_merula	Flying	FALSE	Adult	0.092	0.093661382	-3.825059265	12.63056828	25.74327461	-27.75702446	-56.57359882	0.008404106	0.002792565	0.061398229	0.00521219	0.00262357	0.001146338	0.00637711	0.004408616	0.000632914	0.000665744	0.012084384	0.008982098	-0.080936317	-0.017389142	-0.016390754	-0.071045112	-0.03313718	-0.013332562	-0.016775423	0.133887163	0.048968197	0.066151131	0.232231067	-0.117514854	0.565232649	0.120677058	-0.540533577	0.110794092	0.053144937	0.023221054	-0.183299024	-0.113492212	-0.016293279	-0.019451699	-0.332536214	0.187160083	9.630568285	6.226942586
Violet_turaco	Musophaga_violacea	Flying	FALSE	Adult	0.29	0.34385198	-1.063568754	15.25111932	47.05808637	-22.94617913	-70.80157571	0.027733403	0.011427048	0.179730247	0.031323438	0.013656904	0.005652368	0.04184603	0.025892828	0.003781254	0.00280846	0.074328572	0.05063271	-0.589365856	-0.190405079	-1.122983473	-0.446394053	-0.194626168	-0.074900203	0.073183713	1.598853147	0.48683222	0.459805751	2.618674831	-0.715920424	3.381864233	0.802083655	-2.246641115	1.031853989	0.395256936	0.163590346	-2.011040124	-1.192574108	-0.181719831	-0.142673981	-3.528008045	1.590701272	21.25111932	16.66266551
Ostrich_adult	Struthio_camelus	Terrestrial	TRUE	Adult	105.07	118.523	-54.51278241	151.1857474	154.0800355	-32.54039868	-33.16334952	0.885	2.984	80.284	2.586	0.304	0.304	15.726	12.582	1.902	0.966	31.176	3.194	-234.4575164	-761.5635342	-4674.539436	-344.1881887	-39.0122432	-39.0122432	-176.7719933	3486.563452	1668.585138	1114.396564	6092.773162	-422.2126751	1183.944119	2349.43821	-873.9122237	1020.655318	121.4470772	121.4470772	-1932.788862	-1535.84744	-292.2575835	-162.1256923	-3923.019578	1263.549473	264.9237474	255.2156616
Rhea_adult	Rhea_americana	Terrestrial	TRUE	Adult	32	32.57049315	1.937226018	90.2588015	62.08613551	-28.76007867	-19.78313596	0.354179286	1.951269044	19.65251516	0.483430658	0.297448882	0.099837714	5.399125464	3.630005198	0.405883404	0.296798338	9.731812404	0.880717254	-51.4476586	-249.1073608	-771.5341917	-64.42139009	-32.20145947	-11.60701297	81.04550232	652.4614848	227.5955464	219.21654	1180.319074	-108.2298625	288.2714314	452.1785033	-335.7855372	100.995367	59.46415549	20.95732037	-345.406943	-192.7029479	-26.01149883	-21.95985065	-586.0812404	181.4168428	145.2588015	127.6642816
Emu_adult	Dromaius_novaehollandiae	Terrestrial	TRUE	Adult	38.1	39.05715081	-20.14834956	90.94886163	117.6261844	-27.35848382	-35.38333527	0.402816238	3.83786163	22.79869532	0.094842114	0.016857882	0.008714496	4.876816498	5.774327246	0.924292838	0.321926552	11.89736313	0.120414492	-93.83558409	-826.8198193	-1522.387719	-9.194834987	-1.550063059	-0.801287987	209.9525019	1287.970266	645.2036678	311.4628732	2454.589308	-11.54618603	367.1161718	1582.673172	-686.4785023	26.49640326	4.726508699	2.469459982	-524.8731519	-621.4688092	-110.5696255	-40.0916268	-1297.003213	33.69237195	232.9488616	215.4376314
Tinamou	Crypturellus_tataupa	Terrestrial	TRUE	Adult	0.417	0.393068334	-10.51287505	18.61958652	38.85813821	-24.84992798	-51.86054668	0.014245356	0.020924629	0.274048273	0.012344498	0.013142254	0.002945166	0.033982956	0.016718788	0.003286486	0.001429928	0.055418158	0.028431918	-0.250997283	-0.254335982	-0.721638508	-0.279227441	-0.244703335	-0.054837773	0.04691053	1.093081272	0.43177989	0.23396863	1.805740322	-0.578768549	2.18156034	1.697100439	-2.945053177	0.507875631	0.501270036	0.118224447	-1.218565533	-0.649660975	-0.134279699	-0.058471508	-2.060977715	1.127370113	17.61958652	12.1548622
Leghorn	Gallus_gallus	Terrestrial	FALSE	Adult	1.08	0.928605253	-10.58385862	33.71976149	51.00145998	-32.87415925	-49.72247856	0.031922149	0.052291701	0.630101044	0.03925629	0.02563168	0.007223426	0.05385915	0.079484528	0.0170115	0.01145193	0.161807108	0.072111396	-1.236017995	-1.39718506	-7.572532708	-1.284456446	-0.787399096	-0.236348776	0.607544058	6.142583282	3.100860277	2.662952464	12.51394008	-2.308204318	7.278203366	7.222044653	-10.04367649	2.237551217	1.409704978	0.397277884	-2.800754433	-4.133311502	-0.918645836	-0.648393838	-8.501105609	4.044534079	38.71976149	26.71905931
Californian_quail	Callipepla_californica	Terrestrial	FALSE	Adult	0.25	0.181706534	-5.390047152	16.33458051	28.90787255	-25.80998682	-45.6768271	0.006824088	0.007214498	0.132712046	0.005473048	0.004256718	0.001729608	0.010630396	0.01016176	0.001292288	0.001412084	0.023496528	0.011459374	-0.131940879	-0.104850966	-0.315206281	-0.105819087	-0.061018267	-0.024793205	0.038964861	0.413232233	0.122334986	0.169096606	0.743628686	-0.191630559	0.621620694	0.398352339	-0.642346259	0.142803466	0.115323547	0.04685876	-0.307302133	-0.293754863	-0.038649585	-0.042905966	-0.682612547	0.304985773	19.33458051	14.53336967
Guineafowl	Numida_meleagris	Terrestrial	FALSE	Adult	1.352	1.560886101	-11.22729802	32.98410083	50.63760597	-29.85948694	-45.84065947	0.030518803	0.093591212	1.07299492	0.06122034	0.052280872	0.01776229	0.098307854	0.110212076	0.014476994	0.00952074	0.232517664	0.131263502	-1.189748093	-2.987509874	-5.531511028	-2.325399567	-1.463033193	-0.514824004	0.689717991	8.598294209	2.591612098	2.132401462	14.01202576	-4.303256765	7.579722976	11.52006261	-15.17625625	3.940287646	3.155798596	1.072174348	-4.879766521	-5.911511906	-0.7765113	-0.524000199	-12.09178992	8.168260589	38.98410083	31.92083755
Junglefowl	Gallus_sonneratii	Terrestrial	FALSE	Adult	2.94	2.875953838	10.98287597	42.82809156	65.74116131	-30.00365088	-46.05563266	0.077350914	0.168731722	1.238467078	0.37697	0.192790812	0.095230126	0.160886656	0.141058797	0.036170941	0.025090199	0.363206593	0.664990938	-2.521028073	-4.506394851	-21.052486	-15.6752527	-11.52775146	-4.347835352	0.528176161	13.99273763	8.276884605	7.017575822	29.81537422	-31.55083951	16.9100576	14.01385703	-21.18098875	22.89106547	11.45540616	4.549794368	-11.74861312	-8.997034945	-2.482670712	-1.091277163	-24.31959594	38.896266	32.59209156	26.70745488
Ptarmigan	Lagopus_lagopus	Terrestrial	FALSE	Adult	0.589	0.530661607	-14.44618881	17.68173847	44.18267921	-21.05653542	-52.61553618	0.018054527	0.032070606	0.38648007	0.02226868	0.01338337	0.005865456	0.02512693	0.018348516	0.003198954	0.005864498	0.052538898	0.041517506	-0.319235425	-0.532934153	-0.96879731	-0.505092376	-0.223257878	-0.103711459	0.234139305	1.125099103	0.404086308	0.889703884	2.6530286	-0.832061713	2.704880863	2.50257882	-4.360616425	0.730798415	0.425822976	0.192488551	-0.959413508	-0.810686596	-0.15093522	-0.274917876	-2.195953201	1.349109943	17.68173847	16.61752674
Wild_turkey	Meleagris_gallopavo	Terrestrial	FALSE	Adult	4.62	5.328626702	-17.38629593	48.04258326	78.95799741	-28.99308972	-47.6501501	0.06762993	0.225280918	3.792419228	0.272958752	0.179076792	0.057713638	0.402225516	0.255911776	0.04423337	0.031176782	0.733547444	0.509749182	-3.925415843	-11.57970693	-7.746332015	-15.57027234	-8.066081313	-2.541857707	-6.854961844	31.21033912	13.13542729	11.93886158	49.42966614	-26.17821136	24.34961543	43.97618334	-60.51941623	25.12367016	14.69181863	4.792656076	-27.33444058	-18.92672247	-3.536811684	-2.616552686	-52.41452741	44.60814487	58.04258326	51.40118848
Red_legged_partridge	Alectoris_rufa	Terrestrial	FALSE	Adult	0.445	0.41871994	-9.360747394	22.5417906	37.07728568	-29.44622373	-48.4338653	0.012316416	0.010502229	0.325493927	0.014068482	0.007191974	0.002003912	0.020056272	0.022601816	0.00255876	0.001926152	0.047143	0.023264368	-0.253001238	-0.187680962	-0.844270529	-0.359334221	-0.154927998	-0.045171765	0.029246244	1.208252613	0.310782408	0.296105449	1.844386714	-0.559433984	1.526283701	0.828957429	-1.699660479	0.631994398	0.308699045	0.090021166	-0.743632127	-0.770208541	-0.097430636	-0.075023958	-1.686295261	1.030714609	20.5417906	17.87058366
Pheasant	Phasianus_colchicus	Terrestrial	FALSE	Adult	1.44	1.201514221	-6.199886666	32.28771064	59.89312024	-28.62711813	-53.10278722	0.040092893	0.055772717	0.779915989	0.040433664	0.028209322	0.01402331	0.127937782	0.10164672	0.008701356	0.004780468	0.243066326	0.082666296	-1.494972193	-1.870474225	-5.7540055	-1.507678763	-0.910814426	-0.410710646	0.602879849	8.610726357	1.615948743	1.119100804	11.94865575	-2.829203835	8.945000258	7.788443681	-6.298572312	2.349474052	1.61094636	0.814850788	-8.174344088	-6.189585943	-0.547255429	-0.298957367	-15.21014283	4.7752712	37.28771064	33.53744135
Red_legged_seriema	Cariama_cristata	Terrestrial	FALSE	Adult	2.165	2.540733671	-8.264514991	46.39027251	64.25463885	-35.95222859	-49.79702294	0.093723457	0.093587798	1.663420178	0.148136654	0.068226902	0.015707866	0.113192936	0.289147958	0.03534934	0.020240582	0.457930816	0.232071422	-3.504345597	-2.937382655	-32.25417054	-6.872099747	-3.30151838	-0.728692184	-0.157369027	27.93450543	12.4291718	9.391900903	49.59820911	-10.90231031	25.75008504	14.63738436	-28.70171442	10.62811774	4.280921606	1.001303591	-7.159978287	-16.84420987	-2.236009735	-1.355900026	-27.59609791	15.91034294	37.39027251	31.38638496
[truncated: 22 more columns]
