# Supplementary material for: Decoupling body shape and mass distribution in birds and their dinosaurian ancestors
Source: Nat Commun. 2023 Mar 22;14:1575. doi: 10.1038/s41467-023-37317-y (PMC10033513; doi:10.1038/s41467-023-37317-y)
Supplement: Supplementary file 4 — Supplementary Code 1-4 [file 41467_2023_37317_MOESM4_ESM.zip › SupplementaryCode1/CoM_linear_new.csv]

Taxa	BirdTree_names	LocomotorMode	Ontogeny	Body_mass	Model_Mass_het	rawDV	rawCC	DVCoM/BM33	CCCoM/BM33	PelvicWidth	PelvicLength	ThighLength	ShankLength	MTLength	FootLength	ShoulderWidth	HumeralLength	ForearmLength	HandLength	NeckLength	SkullLength	SternumLength	SternumDepth1	SternumDepth2	HindlimbLength	ForelimbLength	GALength
Mallard	Anas_platyrhynchos	Flying	Adult	1.12	0.94459309	21.41547965	58.18095819	-20.62936493	-56.04526435	29.06313	64.564087	46.419493	80.816961	44.29694	57.389191	48.479752	83.993854	73.797966	95.305092	154.476403	104.124206	91.153589	17.03261	40.486793	228.922585	253.096912	97.903851
Clarks_grebe	Aechmophorus_clarkii	Flying	Adult	1.257	1.218242759	31.03059216	66.88667701	-28.77460838	-62.02388686	12.991701	107.96051	38.525808	119.829664	77.921006	67.844178	46.860616	110.674526	103.089332	84.148407	281.314899	112.734179	69.675387	14.008591	24.913569	304.120656	297.912265	108.633999
Chilean_flamingo	Phoenicopterus_chilensis	Flying	Adult	2.55	3.783453821	38.56295077	124.6665253	-28.31470221	-91.53592941	36.251459	96.472462	72.214958	267.894036	258.211593	63.063049	52.313465	179.058277	195.098961	148.630112	445.944481	114.964111	106.976906	41.938558	56.316474	661.383636	522.78735	137.017761
Pigeon	Columba_livia	Flying	Adult	0.56	0.449335035	16.04432681	43.92988106	-19.42761331	-53.19342795	38.61058	52.136105	40.526093	61.248889	27.295895	33.15963	34.783904	51.315818	57.340008	69.338249	76.641395	49.933426	75.153823	24.081014	23.827363	162.230507	177.994075	78.248356
Hummingbird	Calypte_anna	Flying	Adult	0.005	0.004000852	3.100130961	13.08606574	-17.81229745	-75.18808027	7.421294	9.669597	7.975017	11.943319	4.313634	4.799081	10.110131	3.580812	3.915911	14.907297	16.51639	29.141931	19.283843	9.355388	6.969409	29.031051	22.40402	15.559401
Black_throated_diver	Gavia_arctica	Flying	Adult	1.83	1.215441726	25.33058349	87.0720237	-20.75087118	-71.32959837	19.468097	128.027599	38.452245	126.552166	76.23072	56.823815	52.174049	141.525823	121.095558	125.672516	208.492935	114.175293	147.885557	25.400385	24.88005	298.058946	388.293897	130.380581
Sooty_shearwater	Procellaria_westlandica	Flying	Adult	0.505	0.642294888	18.53852551	60.65395378	-23.22678149	-75.99289004	13.490639	79.297444	34.510226	86.098938	54.79308	55.225967	45.944728	104.861436	98.315606	105.73159	79.091453	90.416275	74.138576	25.100805	41.782244	230.628211	308.908632	95.438503
Scarlet_ibis	Eudocimus_ruber	Flying	Adult	0.6	0.580139755	18.28994611	62.6216422	-21.64823597	-74.11985138	26.892295	66.619488	47.362492	105.405806	71.965217	50.044449	33.337958	81.773356	96.793316	69.398789	141.097248	137.055412	72.28694	23.76334	38.231619	274.777964	247.965461	91.053432
Brown_pelican	Pelecanus_occidentalis	Flying	Adult	2.81	4.746062287	33.10021868	224.2898886	-23.5373615	-159.4911574	55.185459	138.91194	87.686104	132.261528	81.583694	113.159241	85.482612	279.338669	347.954773	184.762451	481.494758	417.684967	110.449507	34.28005	55.199717	414.690567	812.055893	181.808174
Brandts_cormorant	Phalacrocorax_penicillatus	Flying	Adult	1.18	1.411780547	27.35119931	64.68108974	-25.89734914	-61.24297311	19.248435	104.146459	48.163044	107.084898	58.631546	63.067382	62.221104	125.438059	136.077232	100.353317	157.684524	122.128449	51.162717	16.736216	34.27161	276.94687	361.868608	124.944561
Western_gull	Larus_occidentalis	Flying	Adult	0.987	1.131127382	22.72629306	76.9851802	-22.82464032	-77.31833092	32.687828	70.141071	52.644852	110.192387	67.819733	57.244008	55.894353	127.140397	141.684586	127.027527	124.510208	114.450501	82.28105	22.443562	39.508186	287.90098	395.85251	111.735714
Buzzard	Buteo_buteo	Flying	Adult	0.69	0.559321912	27.3586534	63.4674708	-30.92249425	-71.73498171	27.15028	45.07405	65.56839	93.950714	62.073396	40.694869	47.249032	95.485233	110.760906	90.048992	63.49078	67.317813	45.850669	21.370992	35.048967	262.287369	296.295131	94.538864
Turkey_vulture	Cathartes_aura	Flying	Adult	1.893	1.959213846	22.17826294	74.80281728	-17.9666797	-60.59799463	39.231579	85.427711	58.61735	116.00694	63.413384	65.023071	55.559855	139.981003	171.076225	139.364288	88.654595	78.717826	58.075012	28.317735	53.99285	303.060745	450.421516	109.439129
Great_horned_owl	Bubo_virginianus	Flying	Adult	1.268	0.874236255	30.62159756	70.65121034	-28.31382157	-65.32662966	24.654464	72.490339	67.065726	120.929171	61.224617	41.527451	45.59545	119.855867	140.528023	105.054199	55.490204	68.98304	36.427772	21.359141	36.456111	290.746965	365.438089	108.648567
Common_kingfisher	Alcedo_atthis	Flying	Adult	0.0304	0.028846099	7.222443793	29.30854115	-22.87367194	-92.8209308	15.011981	16.378402	13.130968	24.875063	9.507061	10.982843	15.092116	22.064062	28.187763	20.601223	25.253054	65.124994	27.740505	9.14835	11.282955	58.495935	70.853048	30.837366
Great_spotted_woodpecker	Dendrocopos_major	Flying	Adult	0.106	0.115173185	10.79557353	38.63536269	-22.64095724	-81.02780196	16.791576	27.241206	26.001342	39.938506	28.525907	20.571335	17.919898	36.533606	41.395302	34.953087	51.450673	59.196109	36.212439	10.385182	15.597218	115.03709	112.881995	53.965685
Merlin	Falco_columbarius	Flying	Adult	0.129	0.144850314	12.57348539	39.32367119	-24.71502631	-77.29643275	19.306367	28.225456	39.437084	56.444019	36.773426	27.727585	28.485852	42.931675	49.327196	50.006222	25.130134	35.429871	39.857232	14.745037	20.86821	160.382114	142.265093	59.104116
Green_parrot	Psittacula_krameri	Flying	Adult	0.375	0.37461355	16.94155783	53.72813859	-23.41655616	-74.26282677	23.61905	33.471417	39.534067	58.328413	20.488354	25.579693	31.032245	50.134471	61.657821	58.799	53.172291	45.842048	57.760923	11.312715	27.850758	143.930527	170.591292	71.812607
Blackbird	Turdus_merula	Flying	Adult	0.092	0.083893135	12.70133023	26.42205035	-27.9125314	-58.0652811	17.420566	22.746126	27.70444	46.608253	32.943908	20.675007	20.594536	26.366715	32.552761	29.786825	29.489371	41.174137	27.829095	8.906741	19.677573	127.931608	88.706301	46.73435
Violet_turaco	Musophaga_violacea	Flying	Adult	0.29	0.314607033	15.90758442	47.6193562	-23.93386832	-71.6460382	25.461555	21.27426	47.672098	74.091703	43.89613	34.887695	33.519566	52.073578	48.435398	46.844597	61.011864	53.847427	36.634684	7.066998	19.406134	200.547626	147.353573	77.581657
Ostrich_adult	Struthio_camelus	Terrestrial	Adult	105.07	105.8836	159.2464255	150.8802877	-34.27533524	-32.47465321	100	414.732	240	510	440	230	233.918	560.959	106	150	909.615	191.677	105.542	62.5553	198.8728	1420	816.959	526.398
Rhea_adult	Rhea_americana	Terrestrial	Adult	32	29.23236207	95.9221003	60.71546728	-30.56463308	-19.34638602	41.349904	244.574373	184.526936	323.320632	290.997239	84.201995	141.770035	245.170567	185.790329	113.071167	531.742202	150.877869	103.507919	34.401101	85.974098	883.046802	544.032063	257.053223
Emu_adult	Dromaius_novaehollandiae	Terrestrial	Adult	38.1	34.86977419	102.2400768	111.5016005	-30.7550137	-33.54098862	46.65584	267.336479	204.53774	408.167267	389.436554	116.720306	81.871763	87.455965	58.907493	64.82975	585.620056	165.552429	86.173414	9.417063	85.283111	1118.861867	211.193208	400.906189
Tinamou	Crypturellus_tataupa	Terrestrial	Adult	0.417	0.347776167	19.07710198	39.15240187	-25.46053371	-52.25327456	36.280499	67.308867	49.891134	77.247399	46.568298	21.588463	30.524979	56.207004	59.674641	54.681465	88.045605	51.06649	85.229777	15.778188	22.184387	195.295294	170.56311	78.655994
Leghorn	Gallus_gallus	Terrestrial	Adult	1.08	0.823631756	35.39814903	51.0751532	-34.51045729	-49.79432376	43.41486	92.297785	70.449524	108.380798	73.472962	49.447784	42.105961	70.138477	64.9086	63.727633	131.404972	62.185836	74.263035	40.63948	41.459633	301.751068	198.77471	106.464005
Californian_quail	Callipepla_californica	Terrestrial	Adult	0.25	0.160356828	16.7602009	29.01189974	-26.48250221	-45.84119867	21.722792	39.727714	38.017277	57.161606	31.658867	25.59507	23.319374	30.841354	27.798042	30.260849	44.756899	32.762673	41.798456	25.444742	15.152823	152.43282	88.900245	55.95611
Guineafowl	Numida_meleagris	Terrestrial	Adult	1.352	1.381218621	34.017412	50.61764238	-30.7949116	-45.82258705	41.075357	84.622396	74.498459	104.490704	64.447586	40.110687	41.468972	68.744973	67.602076	70.192406	149.930576	58.042359	98.649835	44.043262	49.82189	283.547436	206.539455	113.353176
Junglefowl	Gallus_sonneratii	Terrestrial	Adult	2.94	2.656437432	44.35613503	65.88209326	-31.07413712	-46.15436396	50	78.4	87	137	98.35	56.8	50	89.7	85.5	150	114.9	77.3	81	25	35	379.15	325.2	136
Ptarmigan	Lagopus_lagopus	Terrestrial	Adult	0.589	0.466275475	18.22199083	44.51204824	-21.6999022	-53.0077697	42.791235	48.098597	51.772207	71.995279	37.500454	23.388474	35.623471	56.003557	56.486975	61.441654	88.962013	50.793518	63.023597	31.334373	21.319773	184.656414	173.932186	77.15678
Wild_turkey	Meleagris_gallopavo	Terrestrial	Adult	4.62	4.714707634	48.78025173	79.01795357	-29.43826329	-47.68633288	63.490665	134.993022	96.377672	181.134606	129.897369	62.493729	73.315009	112.536191	112.644745	106.679649	222.234047	90.204422	138.410045	81.996122	67.651234	469.903376	331.860585	163.38131
Red_legged_partridge	Alectoris_rufa	Terrestrial	Adult	0.445	0.367795405	22.9881713	37.3196965	-30.02932852	-48.75052529	26.741899	60.322927	51.032884	70.962761	41.939647	32.984177	35.390286	46.172846	44.122886	49.315377	60.253952	44.894905	59.690816	30.861037	24.862126	196.919469	139.611109	81.784065
Pheasant	Phasianus_colchicus	Terrestrial	Adult	1.44	1.073372279	33.44033559	59.32211342	-29.64906518	-52.59651783	33.928475	87.873619	77.838429	107.103924	69.08873	41.633637	40.701204	68.75539	59.207581	60.748653	128.249687	65.791962	96.399737	50.579126	26.779757	295.66472	188.711624	119.105476
Red_legged_seriema	Cariama_cristata	Terrestrial	Adult	2.165	2.272503085	48.77777295	64.86092198	-37.80252946	-50.26688932	31.730656	75.84502	80.865112	220.915054	193.470459	52.281861	53.877697	101.12064	97.665649	80.116341	165.772232	117.212692	97.606886	15.171714	24.826801	547.532486	278.90263	130.219669
