# Supplementary material for: Decoupling body shape and mass distribution in birds and their dinosaurian ancestors
Source: Nat Commun. 2023 Mar 22;14:1575. doi: 10.1038/s41467-023-37317-y (PMC10033513; doi:10.1038/s41467-023-37317-y)
Supplement: Supplementary file 4 — Supplementary Code 1-4 [file 41467_2023_37317_MOESM4_ESM.zip › SupplementaryCode1/CoM_hetero_new.csv]

Taxa	BirdTree_names	LocomotorMode	Ratite	Ontogeny	Body_mass	Model_Mass	HomoCoMX	rawDV	rawCC	DVCoM.BM33	CCCoM.BM33	Head_Mass	Neck_Mass	Torso_Mass	Humeral_Mass	Forearm_Mass	Hand_Mass	Thigh_Mass	Shank_Mass	MT_Mass	Pes_Mass	Hindlimb_Mass	Forelimb_Mass	DVHead_FMM	DVNeck_FMM	DVTorso_FMM	DVHumeral_FMM	DVForearm_FMM	DVHand_FMM	DVThigh_FMM	DVShank_FMM	DvMT_FMM	DVFoot_FMM	DVHindlimb_FMM	DVForelimb_FMM	CCHead_FMM	CCNeck_FMM	CCTorso_FMM	CCHumeral_FMM	CCForearm_FMM	CCHand_FMM	CCThigh_FMM	CCShank_FMM	CCMT_FMM	CCFoot_FMM	CCHindlimb_FMM	CCForelimb_FMM	DVCoM_Head	DVCoM_Neck
Mallard	Anas_platyrhynchos	Flying	FALSE	Adult	1.12	0.94459309	-2.749976382	21.41547965	58.18095819	-20.62936493	-56.04526435	0.049045573	0.063395778	0.677336212	0.046814342	0.02503465	0.009256564	0.07189924	0.059724304	0.007179264	0.006806402	0.07370997	0.081105556	-1.884109212	-1.96388488	1.133659702	-1.283437641	-0.461025088	-0.188977194	-0.65	2.543330839	0.930321482	1.17412199	4.647774311	-1.933439922	11.71301675	7.367520579	-17.94537421	1.957730925	0.971821125	0.368587509	15	-3.594265842	-0.424875723	-0.414161114	-4.433302679	3.298139559	38.41547965	30.97816494
Clarks_grebe	Aechmophorus_clarkii	Flying	FALSE	Adult	1.257	1.218242759	4.767848754	31.03059216	66.88667701	-28.77460838	-62.02388686	0.035871144	0.095374826	0.84521405	0.028810712	0.021405084	0.007810094	0.09272853	0.143568648	0.013474232	0.026713968	0.183756848	0.05802589	-1.400071992	-4.040590408	-8.279012889	-1.066877726	-0.59999718	-0.226731654	-0.65	7.030471678	2.222836074	6.359974096	15.61328185	-1.893606559	13.38400174	17.33530776	-20.43423016	1.242125532	0.81581888	0.336719105	-15	-9.889967084	-0.928195068	-1.861580699	-12.67974285	2.394663517	39.03059216	42.36537628
Chilean_flamingo	Phoenicopterus_chilensis	Flying	FALSE	Adult	2.55	3.783453821	34.10188166	38.56295077	124.6665253	-28.31470221	-91.53592941	0.181317798	0.444208845	1.502905896	0.503487988	0.272335584	0.086631088	0.375832954	0.296841128	0.071247684	0.048644856	0.792566622	0.86245466	-5.178971337	-17.50078041	-21.88674458	-25.96132634	-9.412721382	-3.340750381	-4.345737944	28.62648248	30.45389981	28.54665008	83.28129442	-38.7147981	97.42812242	92.85910603	-98.69060809	7.216732329	0.907823775	1.414986683	-49.1087862	-36.70931087	-8.953448885	-6.364617184	-101.1361631	9.539542787	28.56295077	39.39764058
Pigeon	Columba_livia	Flying	FALSE	Adult	0.56	0.449335035	-9.747022878	16.04432681	43.92988106	-19.42761331	-53.19342795	0.015304816	0.035517513	0.2910425	0.032032502	0.02089496	0.00948041	0.02557845	0.014015118	0.002568954	0.002899812	0.045062334	0.062407872	-0.214945838	-0.035469697	0.278141515	-0.738167445	-0.418825407	-0.190028436	0.024444639	0.686119537	0.251643618	0.357087513	1.319295307	-1.347021288	1.975394421	2.121187758	-3.763144907	0.931188643	0.544734092	0.256635826	-1.225972066	-0.587652231	-0.115422798	-0.13694874	-2.065995834	1.732558562	14.04432681	0.998653744
Hummingbird	Calypte_anna	Flying	FALSE	Adult	0.005	0.004000852	-2.373695795	3.100130961	13.08606574	-17.81229745	-75.18808027	0.000677932	0.00016285	0.002816212	9.42E-05	3.99E-05	5.33E-05	8.42E-05	5.07E-05	6.97E-06	1.45E-05	0.000156454	0.000187404	-0.00277961	-0.000162665	0.002534222	-0.000292014	-0.000123646	-0.000165318	7.58E-05	0.000451651	0.000131656	0.00032995	0.00098903	-0.000580977	0.016212021	0.002398107	-0.017139654	0.000274475	7.63E-05	0.000155388	-0.001017695	-0.000664092	-9.12E-05	-0.000203729	-0.001976673	0.000506199	4.100130961	0.998869429
Black_throated_diver	Gavia_arctica	Flying	FALSE	Adult	1.83	1.215441726	9.407856039	25.33058349	87.0720237	-20.75087118	-71.32959837	0.073682576	0.101042191	0.728914505	0.061946542	0.039665972	0.019827268	0.033668916	0.133511836	0.012251394	0.010930526	0.190362672	0.121439782	-2.308518099	-3.025568966	-3.731743324	-1.878874764	-0.885764299	-0.482408999	-0.448826296	7.966573352	2.115441053	2.679690343	12.31287845	-3.247048063	20.69949696	17.15447532	-26.21788151	2.721186229	1.425118102	0.811489955	-2.763276072	-11.75865758	-1.091256457	-0.980694949	-16.59388506	4.957794286	31.33058349	29.94361989
Sooty_shearwater	Procellaria_westlandica	Flying	FALSE	Adult	0.505	0.642294888	7.300657101	18.53852551	60.65395378	-23.22678149	-75.99289004	0.040349097	0.033515266	0.435443912	0.028837736	0.018560394	0.016987392	0.021689354	0.04017496	0.003453866	0.003282912	0.068601092	0.064385522	-0.990107346	-0.787227303	0.267280816	-0.649960049	-0.325521944	-0.246971632	-0.011680271	1.705888039	0.440234853	0.598064836	2.732507458	-1.222453624	6.469818172	3.080781882	-7.747466914	1.01929995	0.618915756	0.583449751	-1.207098305	-2.396595207	-0.216398361	-0.204706725	-4.024798597	2.221665456	24.53852551	23.48861897
Scarlet_ibis	Eudocimus_ruber	Flying	FALSE	Adult	0.6	0.580139755	1.780491136	18.28994611	62.6216422	-21.64823597	-74.11985138	0.035243887	0.028564617	0.342106394	0.057511072	0.025528132	0.00884845	0.046518288	0.022604978	0.009411828	0.00380211	0.082337204	0.091887654	-0.961803777	-0.716894722	-0.441298811	-0.994363336	-0.415851895	-0.152989224	-0.339115813	1.575794235	1.597281837	0.849241505	3.683201764	-1.563204454	7.344063295	3.219643522	-7.814292335	1.804602994	0.647862068	0.24225603	-3.145643027	-1.438165822	-0.608207782	-0.252118944	-5.444135575	2.694721092	27.28994611	25.09729876
Brown_pelican	Pelecanus_occidentalis	Flying	FALSE	Adult	2.81	4.746062287	20.72740221	33.10021868	224.2898886	-23.5373615	-159.4911574	0.620814809	0.401648393	2.504141643	0.37786856	0.302731972	0.08732777	0.227499262	0.132698426	0.044711242	0.04662021	0.45152914	0.767928302	-5.028735715	-9.173372096	2.253179862	-14.01900621	-8.204102644	-3.239879364	-1.615294511	14.583528	10.23439352	14.20928916	37.41191617	-25.46298822	380.3795108	97.79777986	-343.7933273	-15.22428219	-14.61889321	-3.605753896	-49.88828782	-30.02831204	-10.16241321	-10.85602099	-100.9350341	-33.4489293	8.100218684	22.83930986
Brandts_cormorant	Phalacrocorax_penicillatus	Flying	FALSE	Adult	1.18	1.411780547	2.279265996	27.35119931	64.68108974	-25.89734914	-61.24297311	0.058377761	0.061627784	0.879031502	0.061258678	0.029904392	0.01062078	0.19423467	0.089092212	0.01290907	0.014723698	0.31095965	0.10178385	-1.012924167	-0.898931354	-5.189844034	-2.104309058	-0.817920986	-0.279870291	-0.650919093	5.848796868	2.099644753	3.006277359	10.30379989	-3.202100334	16.36439035	10.73023958	-10.07476066	3.511280667	1.654278377	0.630013096	-15.08836083	-5.851673572	-0.860790855	-1.014616154	-22.81544141	5.79557214	17.35119931	14.5864624
Western_gull	Larus_occidentalis	Flying	FALSE	Adult	0.987	1.131127382	-0.937072692	22.72629306	76.9851802	-22.82464032	-77.31833092	0.091460281	0.063691676	0.665502805	0.064758808	0.043625968	0.016640416	0.125386138	0.046054704	0.00712095	0.006885636	0.185447428	0.125025192	-2.170013431	-1.050794154	0.314823501	-1.471727649	-0.947830566	-0.328253723	0.034319056	2.775887732	1.240994353	1.60259488	5.653796021	-2.747811938	19.39093499	7.721376008	-16.64564577	2.526553224	1.440303472	0.582661168	-10.40519126	-3.499474983	-0.562449519	-0.54906734	-15.0161831	4.549517864	23.72629306	16.49813947
Buzzard	Buteo_buteo	Flying	FALSE	Adult	0.69	0.559321912	6.359548226	27.3586534	63.4674708	-30.92249425	-71.73498171	0.063792176	0.016701389	0.270959581	0.045605774	0.023815624	0.007554026	0.059894832	0.051165564	0.009737074	0.010095872	0.130893342	0.076975424	-1.936644561	-0.321876479	-3.206112002	-1.20210679	-0.675379026	-0.221776031	0.038413347	3.921397725	1.505754235	2.098329581	7.563894888	-2.099261847	8.645914956	1.384745164	-4.087547156	1.574882722	0.703335611	0.245751571	-3.861268333	-3.298514503	-0.627724534	-0.679575499	-8.467082869	2.523969905	30.3586534	19.27243791
Turkey_vulture	Cathartes_aura	Flying	FALSE	Adult	1.893	1.959213846	23.16814133	22.17826294	74.80281728	-17.9666797	-60.59799463	0.078333127	0.11417678	0.962710139	0.292399784	0.148949056	0.055710542	0.186439996	0.086414874	0.017746434	0.016333114	0.306934418	0.497059382	-2.285624577	-2.464590961	2.716514878	-7.946918213	-2.856584161	-1.235563049	-0.033235342	6.89778535	3.33316606	3.875050013	14.07276608	-12.03906542	13.95874255	12.04209081	-20.98979326	11.75364754	4.199943748	1.849433042	-13.75979696	-6.377661156	-1.380722562	-1.295883754	-22.81406443	17.80302434	29.17826294	21.5857459
Great_horned_owl	Bubo_virginianus	Flying	FALSE	Adult	1.268	0.874236255	15.51168897	30.62159756	70.65121034	-28.31382157	-65.32662966	0.105772099	0.014303735	0.448126866	0.078555004	0.056249178	0.015793186	0.058339278	0.060667934	0.017265972	0.019163002	0.155436186	0.150597368	-2.392733857	-0.208136136	-5.270346551	-2.798254739	-1.553692158	-0.4678194	-0.444638499	5.42240302	3.23527025	4.477948069	12.69098284	-4.819766297	13.89303718	1.132942105	-9.686337634	3.091044329	1.932091183	0.589856382	-3.830044211	-4.3469309	-1.288925708	-1.486732729	-10.95263355	5.612991894	22.62159756	14.55117372
Common_kingfisher	Alcedo_atthis	Flying	FALSE	Adult	0.0304	0.028846099	-3.096638251	7.222443793	29.30854115	-22.87367194	-92.8209308	0.00643827	0.001464879	0.01561642	0.001409444	0.000912868	0.000382298	0.00177822	0.000482222	0.000162656	0.000198822	0.00262192	0.00270461	-0.007870423	0.000328896	0.012142644	-0.011589074	-0.006593138	-0.002378828	-0.005730214	0.007126063	0.005819434	0.008744639	0.015959922	-0.02056104	0.300612219	-0.019395048	-0.254681031	0.000974573	0.000631211	0.000646641	-0.053895254	-0.013651001	-0.004929866	-0.006130431	-0.078606552	0.002252425	1.222443793	-0.224521117
Great_spotted_woodpecker	Dendrocopos_major	Flying	FALSE	Adult	0.106	0.115173185	-2.278956051	10.79557353	38.63536269	-22.64095724	-81.02780196	0.017667409	0.006226317	0.066366671	0.0064409	0.004372636	0.001364264	0.005785774	0.005006042	0.00118648	0.000756692	0.012734988	0.0121778	-0.084725359	0.004779487	-0.052799567	-0.09529681	-0.060323021	-0.01745654	-0.004603009	0.161216711	0.078550228	0.07065788	0.305821811	-0.173076371	1.508171962	0.310794525	-1.502233679	0.098962092	0.058438694	0.019597158	-0.217749703	-0.19841629	-0.047026565	-0.030601183	-0.493793741	0.176997944	4.795573534	-0.76762672
Merlin	Falco_columbarius	Flying	FALSE	Adult	0.129	0.144850314	1.304751908	12.57348539	39.32367119	-24.71502631	-77.29643275	0.016636314	0.006644262	0.081258312	0.009487538	0.007798726	0.003362632	0.008824366	0.008111998	0.00134093	0.001385236	0.01966253	0.020648896	-0.192540137	-0.027589799	-0.27706961	-0.147754034	-0.098057167	-0.042280004	0.065534283	0.409059786	0.131983066	0.178713617	0.785290752	-0.288091206	1.042703087	0.244998642	-0.970518264	0.205654993	0.145651571	0.066164253	-0.302884637	-0.318993542	-0.05407122	-0.055643058	-0.731592458	0.417470817	11.57348539	4.152424598
Green_parrot	Psittacula_krameri	Flying	FALSE	Adult	0.375	0.37461355	-1.367185813	16.94155783	53.72813859	-23.41655616	-74.26282677	0.053387544	0.009645627	0.208090775	0.016618564	0.014498554	0.00744609	0.03894781	0.018365292	0.00299794	0.004615354	0.064926396	0.038563208	-0.477367812	-0.066578784	-0.392855858	-0.364637183	-0.231129537	-0.118702274	-0.036671616	0.900972615	0.275985686	0.510984763	1.651271449	-0.714468995	5.353268413	0.517231537	-2.986950503	0.287033534	0.235918461	0.136053925	-2.131541144	-0.986732954	-0.164071676	-0.260209593	-3.542555367	0.65900592	8.941557834	6.90248363
Blackbird	Turdus_merula	Flying	FALSE	Adult	0.092	0.083893135	-3.332297003	12.70133023	26.42205035	-27.9125314	-58.0652811	0.008404106	0.002234052	0.052188495	0.00521219	0.00262357	0.001146338	0.00637711	0.004408616	0.000632914	0.000665744	0.012084384	0.008982098	-0.081531008	-0.014069399	-0.0176251	-0.071413936	-0.033322829	-0.013413679	-0.01722668	0.1335752	0.04892341	0.066104022	0.231375952	-0.118150445	0.559528146	0.095025226	-0.494877824	0.107256183	0.051364121	0.022442948	-0.187627652	-0.116484674	-0.016722886	-0.019903589	-0.340738801	0.181063252	9.701330231	6.297704532
Violet_turaco	Musophaga_violacea	Flying	FALSE	Adult	0.29	0.314607033	0.107592423	15.90758442	47.6193562	-23.93386832	-71.6460382	0.027733403	0.009141638	0.15277071	0.031323438	0.013656904	0.005652368	0.04184603	0.025892828	0.003781254	0.00280846	0.074328572	0.05063271	-0.607571867	-0.158325229	-1.054824591	-0.466956796	-0.203591449	-0.078610785	0.045713255	1.581855409	0.484349959	0.457962095	2.569880718	-0.749159031	3.366298311	0.636535998	-1.995390539	1.014273088	0.387591728	0.160417843	-2.034527038	-1.207106972	-0.183842135	-0.144250285	-3.56972643	1.562282659	21.90758442	17.3191306
Ostrich_adult	Struthio_camelus	Terrestrial	TRUE	Adult	105.07	105.8836	-59.44762437	159.2464255	150.8802877	-34.27533524	-32.47465321	0.885	2.3872	68.2414	2.586	0.304	0.304	15.726	12.582	1.902	0.966	31.176	3.194	-241.5912166	-628.4932783	-4523.430483	-365.0331025	-41.46268937	-41.46268937	-303.5342181	3385.144	1653.253729	1106.609949	5841.473459	-447.9584812	1186.775895	1887.189006	-524.4701255	1028.929866	122.4198005	122.4198005	-1882.469629	-1495.588214	-286.1716633	-159.034736	-3823.264243	1273.769467	272.9844255	263.2763398
Rhea_adult	Rhea_americana	Terrestrial	TRUE	Adult	32	29.23236207	4.087940741	95.9221003	60.71546728	-30.56463308	-19.34638602	0.354179286	1.561015235	16.70463789	0.483430658	0.297448882	0.099837714	5.399125464	3.630005198	0.405883404	0.296798338	9.731812404	0.880717254	-53.45348172	-208.1263843	-750.4074186	-67.15920236	-33.88600137	-12.17242378	50.46864158	631.9036808	225.2969074	217.5356824	1125.204912	-113.2176275	288.7568937	363.8824367	-262.5211901	101.65799	59.87185922	21.09416475	-338.0065333	-187.727415	-25.45516734	-21.5530386	-572.7421542	182.624014	150.9221003	133.3275804
Emu_adult	Dromaius_novaehollandiae	Terrestrial	TRUE	Adult	38.1	34.86977419	-18.4962069	102.2400768	111.5016005	-30.7550137	-33.54098862	0.402816238	3.070289304	19.37889102	0.094842114	0.016857882	0.008714496	4.876816498	5.774327246	0.924292838	0.321926552	11.89736313	0.120414492	-98.38386889	-696.1231524	-1512.840788	-10.2657177	-1.740409032	-0.899685236	154.8873177	1222.771094	634.7672785	307.8279312	2320.253622	-12.90581197	369.5832537	1284.942782	-464.8190822	27.07727175	4.829756212	2.522832644	-495.0046799	-586.1034573	-104.9087164	-38.11996061	-1224.136814	34.42986061	244.2400768	226.7288465
Tinamou	Crypturellus_tataupa	Terrestrial	TRUE	Adult	0.417	0.347776167	-9.398284572	19.07710198	39.15240187	-25.46053371	-52.25327456	0.014245356	0.016739703	0.232941032	0.012344498	0.013142254	0.002945166	0.033982956	0.016718788	0.003286486	0.001429928	0.055418158	0.028431918	-0.257514753	-0.211127459	-0.719966855	-0.284875239	-0.25071612	-0.056185232	0.031362803	1.085432168	0.430276271	0.233314416	1.780385658	-0.591776591	2.177368449	1.352754465	-2.571841281	0.504243093	0.497402748	0.117357791	-1.228565482	-0.654580707	-0.135246793	-0.058892284	-2.077285265	1.119003632	18.07710198	12.61237766
Leghorn	Gallus_gallus	Terrestrial	FALSE	Adult	1.08	0.823631756	-9.193306578	35.39814903	51.0751532	-34.51045729	-49.79432376	0.031922149	0.041833361	0.535585887	0.03925629	0.02563168	0.007223426	0.05385915	0.079484528	0.0170115	0.01145193	0.161807108	0.072111396	-1.289595733	-1.18796064	-7.335573486	-1.350343714	-0.830418989	-0.248472484	0.517147531	6.00917744	3.072308388	2.643731687	12.24236505	-2.429235187	7.27585092	5.774552887	-8.576594068	2.234658294	1.407816097	0.396745566	-2.804723488	-4.139168973	-0.919899469	-0.649237767	-8.513029697	4.039219958	40.39814903	28.39744686
Californian_quail	Callipepla_californica	Terrestrial	FALSE	Adult	0.25	0.160356828	-4.800801641	16.7602009	29.01189974	-26.48250221	-45.84119867	0.006824088	0.005771598	0.112805239	0.005473048	0.004256718	0.001729608	0.010630396	0.01016176	0.001292288	0.001412084	0.023496528	0.011459374	-0.13484535	-0.086337283	-0.315937549	-0.108148528	-0.062830013	-0.025529362	0.034440347	0.408907181	0.121784962	0.168495594	0.733628084	-0.196507902	0.620910803	0.318081468	-0.557729133	0.14223412	0.114880732	0.046678834	-0.308407983	-0.294811962	-0.038784018	-0.043052861	-0.685056825	0.303793686	19.7602009	14.95899006
Guineafowl	Numida_meleagris	Terrestrial	FALSE	Adult	1.352	1.381218621	-9.636267306	34.017412	50.61764238	-30.7949116	-45.82258705	0.030518803	0.07487297	0.912045682	0.06122034	0.052280872	0.01776229	0.098307854	0.110212076	0.014476994	0.00952074	0.232517664	0.131263502	-1.221283513	-2.467374975	-5.644211364	-2.388659228	-1.517055602	-0.533177977	0.588135388	8.48441084	2.576652859	2.122563575	13.77176266	-4.438892808	7.580332241	9.217544818	-12.8816101	3.941509824	3.15684231	1.072528947	-4.877803943	-5.909311677	-0.776222287	-0.523810131	-12.08714804	8.17088108	40.017412	32.95414872
Junglefowl	Gallus_sonneratii	Terrestrial	FALSE	Adult	2.94	2.656437432	14.61588387	44.35613503	65.88209326	-31.07413712	-46.15436396	0.077350914	0.134985378	1.052697016	0.37697	0.192790812	0.095230126	0.160886656	0.141058797	0.036170941	0.025090199	0.363206593	0.664990938	-2.639223632	-3.811379406	-19.5031799	-16.25127925	-11.82234421	-4.493351124	0.282334357	13.77719366	8.221613834	6.979236907	29.26037876	-32.56697457	16.89915638	11.19206187	-18.15219908	22.83793835	11.42823577	4.536373401	-11.77128719	-9.016914636	-2.487768353	-1.094813173	-24.37078335	38.80254753	34.12013503	28.23549835
Ptarmigan	Lagopus_lagopus	Terrestrial	FALSE	Adult	0.589	0.466275475	-13.22107816	18.22199083	44.51204824	-21.6999022	-53.0077697	0.018054527	0.025656485	0.32850806	0.02226868	0.01338337	0.005865456	0.02512693	0.018348516	0.003198954	0.005864498	0.052538898	0.041517506	-0.328989425	-0.440208299	-1.000954969	-0.517123083	-0.230488275	-0.106880285	0.220564422	1.115186274	0.402358066	0.886535575	2.624644337	-0.854491644	2.698934261	1.993612604	-3.814724341	0.723463802	0.421414909	0.190556652	-0.96768954	-0.816730029	-0.151988857	-0.27684946	-2.213257886	1.335435362	18.22199083	17.1577791
Wild_turkey	Meleagris_gallopavo	Terrestrial	FALSE	Adult	4.62	4.714707634	-14.70680613	48.78025173	79.01795357	-29.43826329	-47.68633288	0.06762993	0.180224734	3.223556344	0.272958752	0.179076792	0.057713638	0.402225516	0.255911776	0.04423337	0.031176782	0.733547444	0.509749182	-3.97530431	-9.396711647	-8.962298103	-15.7716254	-8.198180617	-2.584431238	-7.151670927	31.02156107	13.10279773	11.91586345	48.88855132	-26.55423726	24.3455606	35.17014109	-51.63477585	25.1073046	14.68108188	4.789195788	-27.35855647	-18.94206595	-3.539463747	-2.618421927	-52.4585081	44.57758226	58.78025173	52.13885696
Red_legged_partridge	Alectoris_rufa	Terrestrial	FALSE	Adult	0.445	0.367795405	-8.651205019	22.9881713	37.3196965	-30.02932852	-48.75052529	0.012316416	0.008401783	0.276669838	0.014068482	0.007191974	0.002003912	0.020056272	0.022601816	0.00255876	0.001926152	0.047143	0.023264368	-0.258499049	-0.153895163	-0.841130027	-0.36561412	-0.158138356	-0.046066272	0.020293512	1.198163598	0.309640227	0.295245652	1.823342988	-0.569818749	1.523298069	0.66112926	-1.511779169	0.628584045	0.306955633	0.089535396	-0.748493984	-0.775687466	-0.098050907	-0.075490878	-1.697723234	1.025075075	20.9881713	18.31696436
Pheasant	Phasianus_colchicus	Terrestrial	FALSE	Adult	1.44	1.073372279	-5.091508168	33.44033559	59.32211342	-29.64906518	-52.59651783	0.040092893	0.044618174	0.662928591	0.040433664	0.028209322	0.01402331	0.127937782	0.10164672	0.008701356	0.004780468	0.243066326	0.082666296	-1.541184262	-1.5478074	-5.655012709	-1.554283613	-0.943329194	-0.426874263	0.455415569	8.493565811	1.605919343	1.113590718	11.66849144	-2.92448707	8.967893573	6.256232226	-4.97524972	2.37256195	1.627054075	0.822858194	-8.101290742	-6.131544973	-0.542286896	-0.296227687	-15.0713503	4.822474219	38.44033559	34.6900663
Red_legged_seriema	Cariama_cristata	Terrestrial	FALSE	Adult	2.165	2.272503085	-6.551823348	48.77777295	64.86092198	-37.80252946	-50.26688932	0.093723457	0.074870238	1.413907151	0.148136654	0.068226902	0.015707866	0.113192936	0.289147958	0.03534934	0.020240582	0.457930816	0.232071422	-3.728110392	-2.528658851	-30.79174891	-7.225776074	-3.464410139	-0.766194721	-0.427617211	27.24416455	12.34477524	9.343576505	48.50489908	-11.45638093	25.69326209	11.66451492	-25.25368532	10.53830499	4.239556786	0.991780177	-7.228605255	-17.0195154	-2.257441444	-1.36817155	-27.87373364	15.76964195	39.77777295	33.7738854
[truncated: 22 more columns]
