# Supplementary material for: Decoupling body shape and mass distribution in birds and their dinosaurian ancestors
Source: Nat Commun. 2023 Mar 22;14:1575. doi: 10.1038/s41467-023-37317-y (PMC10033513; doi:10.1038/s41467-023-37317-y)
Supplement: Supplementary file 4 — Supplementary Code 1-4 [file 41467_2023_37317_MOESM4_ESM.zip › SupplementaryCode1/HLDnoratstrees.nex]

#NEXUS
[Tree distribution from: "The global diversity of birds in space and time; W. Jetz, G. H. Thomas, J. B. Joy, K. Hartmann, A. O. Mooers, doi:10.1038/nature11631]
[Subsampled and pruned from birdtree.org on 2020-09-14T13:31:49Z ]
[Data: "Ericson All Species" (see Jetz et al. 2012 supplement for details)]
BEGIN TREES;
	TREE tree_6494 = (((Callipepla_californica:29.3234038306,((((Meleagris_gallopavo:14.850209388,Lagopus_lagopus:14.850209388):1.364729941,Phasianus_colchicus:16.2149393305):3.3215926792,(Gallus_sonneratii:2.989442566,Gallus_gallus:2.9894425668):16.547089443300003):0.4552659983,Alectoris_rufa:19.99179800938):9.331605822):0.05208373755,Numida_meleagris:29.375487562):65.573791053,Cariama_cristata:94.9…
	TREE tree_2926 = (((Callipepla_californica:28.3629554987,(((Gallus_sonneratii:3.292010792,Gallus_gallus:3.2920107923):14.586200378000001,((Meleagris_gallopavo:14.053642902,Lagopus_lagopus:14.053642902):1.096079291,Phasianus_colchicus:15.149722192299999):2.7284889766):1.059051571,Alectoris_rufa:18.937262740679998):9.4256927601):0.9542118259,Numida_meleagris:29.317167333):72.833647918,Cariama_crist…
	TREE tree_1651 = (((Callipepla_californica:25.4532469288,(((Gallus_sonneratii:2.893859147,Gallus_gallus:2.8938591466):15.19415218789,Alectoris_rufa:18.08801133484):1.804122694,((Lagopus_lagopus:13.444209941099999,Meleagris_gallopavo:13.444209941):1.097291754,Phasianus_colchicus:14.5415016946):5.3506323332):5.561112902):6.937241886,Numida_meleagris:32.3904888182):80.49867911499999,Cariama_cristata…
	TREE tree_5738 = (((Callipepla_californica:33.651399155,((((Meleagris_gallopavo:15.229118258,Lagopus_lagopus:15.229118259):1.740714076,Phasianus_colchicus:16.969832336):6.1394572764,(Gallus_sonneratii:3.844500903,Gallus_gallus:3.8445009029):19.2647887091):0.6488863569,Alectoris_rufa:23.758175969400003):9.8932231811):1.56869164,Numida_meleagris:35.2200907987):67.577372908,Cariama_cristata:102.7974…
	TREE tree_8667 = (((Callipepla_californica:26.820135110825,(((Gallus_sonneratii:3.421050526,Gallus_gallus:3.4210505261999997):16.1872256666,((Meleagris_gallopavo:14.621538948000001,Lagopus_lagopus:14.621538947000001):1.58813872,Phasianus_colchicus:16.209677667200005):3.3985985266000003):0.6548620444,Alectoris_rufa:20.2631382386):6.556996872299999):1.336226608,Numida_meleagris:28.156361724):89.449…
	TREE tree_3142 = (((Callipepla_californica:29.2740500807,(((Gallus_sonneratii:2.610642752,Gallus_gallus:2.6106427516):15.656586568300002,((Meleagris_gallopavo:12.951267022509999,Lagopus_lagopus:12.951267026):2.47486889,Phasianus_colchicus:15.4261359174):2.8410934025000003):0.05143526554,Alectoris_rufa:18.31866458481):10.955385495):1.321582112,Numida_meleagris:30.595632189):65.397251147,Cariama_cr…
	TREE tree_0512 = (((Callipepla_californica:32.958336561,(((Gallus_sonneratii:3.359377797,Gallus_gallus:3.3593777968000005):20.206634820600005,((Meleagris_gallopavo:16.055234421,Lagopus_lagopus:16.055234417999998):2.162213969,Phasianus_colchicus:18.2174483872):5.348564229999999):0.7778616307,Alectoris_rufa:24.343874248189998):8.614462312):2.027722658,Numida_meleagris:34.986059213):61.742513426,Car…
	TREE tree_2583 = (((Callipepla_californica:32.842984980599994,(((Gallus_sonneratii:3.125348619,Gallus_gallus:3.1253486193999995):17.1238080928,((Meleagris_gallopavo:16.294422057,Lagopus_lagopus:16.2944220555):1.224703795,Phasianus_colchicus:17.5191258506):2.73003086015):0.6163478069,Alectoris_rufa:20.8655045183):11.977480461999999):0.4807029468,Numida_meleagris:33.323687932):62.0360510813,Cariama…
	TREE tree_0663 = (((Callipepla_californica:30.335697143699996,(((Gallus_sonneratii:4.430453014,Gallus_gallus:4.4304530147):18.794155798700004,Alectoris_rufa:23.224608809579998):0.8059747228,((Meleagris_gallopavo:18.357752771999998,Lagopus_lagopus:18.3577527744):1.329734071,Phasianus_colchicus:19.6874868461):4.343096689799999):6.3051136045):0.1108663986,Numida_meleagris:30.44656353):78.53366152000…
	TREE tree_5209 = (((Callipepla_californica:38.090023589,(((Gallus_sonneratii:2.836102038,Gallus_gallus:2.8361020379):20.11169919844,Alectoris_rufa:22.94780123811):0.1314284905,((Meleagris_gallopavo:15.962147573000001,Lagopus_lagopus:15.962147577100001):1.858691354,Phasianus_colchicus:17.8208389297):5.2583907952):15.010793863999998):1.57292875,Numida_meleagris:39.662952340000004):55.87838065299999…
	TREE tree_6137 = (((Callipepla_californica:27.283903678899996,((Alectoris_rufa:17.73646719425,(Gallus_sonneratii:3.030798952,Gallus_gallus:3.0307989524999996):14.7056682396):0.4961137125,((Meleagris_gallopavo:13.821917934999998,Lagopus_lagopus:13.821917935):0.9532028425,Phasianus_colchicus:14.7751207778):3.4574601276):9.051322774500001):3.677198061,Numida_meleagris:30.961101738):59.028915322,Cari…
	TREE tree_9911 = (((Callipepla_californica:46.17605083,((((Lagopus_lagopus:24.7160800618,Meleagris_gallopavo:24.716080057000003):0.5995756672,Phasianus_colchicus:25.315655731):5.3586249854000005,(Gallus_sonneratii:3.817193974,Gallus_gallus:3.8171939742):26.857086742899998):0.8510708138,Alectoris_rufa:31.5253515252):14.650699303000001):0.7652385045,Numida_meleagris:46.941289344):53.583347074,Caria…
	TREE tree_9817 = (((Callipepla_californica:34.0532609752,((((Lagopus_lagopus:17.548549384,Meleagris_gallopavo:17.548549384):1.231475202,Phasianus_colchicus:18.780024585600003):9.0197643391,(Gallus_sonneratii:4.136410781,Gallus_gallus:4.136410781):23.663378143129997):0.7254275756,Alectoris_rufa:28.5252165006):5.5280444692):2.116643281,Numida_meleagris:36.169904254):59.801406064,Cariama_cristata:95…
	TREE tree_5364 = (((Callipepla_californica:28.53354184,((((Meleagris_gallopavo:14.270951122,Lagopus_lagopus:14.270951125400002):1.233189877,Phasianus_colchicus:15.504141002299999):4.1566185302,(Gallus_sonneratii:3.140442131,Gallus_gallus:3.1404421311000004):16.52031740181):1.048307283,Alectoris_rufa:20.709066816300002):7.82447502401):0.08209751125,Numida_meleagris:28.6156393494):76.28373368999999…
	TREE tree_5817 = (((Callipepla_californica:37.804863431,(((Gallus_sonneratii:4.170994277,Gallus_gallus:4.170994277):20.2152377618,((Meleagris_gallopavo:17.914824268,Lagopus_lagopus:17.9148242725):1.241825313,Phasianus_colchicus:19.1566495855):5.2295824537):0.426412322,Alectoris_rufa:24.8126443603):12.992219068699999):2.257863007,Numida_meleagris:40.062726431):62.935018963,Cariama_cristata:102.997…
	TREE tree_3711 = (((Callipepla_californica:42.1295840888,((Alectoris_rufa:26.9940874526,(Gallus_sonneratii:4.216869196,Gallus_gallus:4.2168691965):22.777218262499996):1.325421042,((Lagopus_lagopus:20.121562728999997,Meleagris_gallopavo:20.121562732):1.169868346,Phasianus_colchicus:21.2914310744):7.028077422):13.810075593):0.2151794021,Numida_meleagris:42.344763486000005):78.044132142,Cariama_cris…
	TREE tree_6438 = (((Callipepla_californica:24.779638979,(((Gallus_sonneratii:2.371093706,Gallus_gallus:2.3710937065):15.783998900099999,Alectoris_rufa:18.1550926067):0.706247239,((Meleagris_gallopavo:13.936321276000001,Lagopus_lagopus:13.936321275600001):1.379791971,Phasianus_colchicus:15.3161132473):3.5452265989000002):5.9182991354):1.582446165,Numida_meleagris:26.362085140999998):79.79959561300…
	TREE tree_4390 = (((Callipepla_californica:31.695568849999997,((Alectoris_rufa:21.2555518327,(Gallus_sonneratii:4.266147832,Gallus_gallus:4.266147832):16.989403997100002):1.088211781,((Meleagris_gallopavo:15.627927109,Lagopus_lagopus:15.6279271092):1.494068276,Phasianus_colchicus:17.1219953859):5.221768225300001):9.3518052393):0.04614854176,Numida_meleagris:31.741717393000002):84.53710246,Cariama…
	TREE tree_2152 = (((Callipepla_californica:26.164193730499996,(((Gallus_sonneratii:2.348079128,Gallus_gallus:2.3480791283):15.313366334040001,((Meleagris_gallopavo:13.953167969999999,Lagopus_lagopus:13.953167965999999):1.641264531,Phasianus_colchicus:15.5944324974):2.0670129664):1.172493534,Alectoris_rufa:18.8339389967):7.3302547332):1.613561003,Numida_meleagris:27.777754733):80.113929683,Cariama…
	TREE tree_4478 = (((Callipepla_californica:26.102777820300005,((((Meleagris_gallopavo:14.214251953000002,Lagopus_lagopus:14.214251948000001):0.1577975926,Phasianus_colchicus:14.3720495399):3.0763604507,(Gallus_sonneratii:3.350596633,Gallus_gallus:3.3505966322000003):14.097813358899998):0.2808354156,Alectoris_rufa:17.7292454072):8.373532413):2.204332497,Numida_meleagris:28.307110309000002):67.1515…
	TREE tree_8385 = (((Callipepla_californica:27.632840099581,(((Gallus_sonneratii:3.406546531,Gallus_gallus:3.4065465317):16.870165087300002,((Meleagris_gallopavo:14.499730966,Lagopus_lagopus:14.499730967):1.378477291,Phasianus_colchicus:15.8782082565):4.3985033615999996):1.008633226,Alectoris_rufa:21.285344844900003):6.3474952548):3.569975714,Numida_meleagris:31.202815817):76.411444554,Cariama_cri…
	TREE tree_0413 = (((Callipepla_californica:26.166277030999996,((((Meleagris_gallopavo:13.214374186999999,Lagopus_lagopus:13.214374185):0.7967164174,Phasianus_colchicus:14.011090602000001):3.6567521605,(Gallus_sonneratii:2.271620561,Gallus_gallus:2.2716205607):15.396222200299999):0.6798492564,Alectoris_rufa:18.347692018700002):7.818585012):3.399139984,Numida_meleagris:29.5654170215):70.80178837700…
	TREE tree_7673 = (((Callipepla_californica:21.3507613196,((((Lagopus_lagopus:10.631814666,Meleagris_gallopavo:10.6318146665):1.057663844,Phasianus_colchicus:11.689478509299999):3.211496545,(Gallus_sonneratii:2.189449604,Gallus_gallus:2.1894496046):12.7115254505):0.3081845365,Alectoris_rufa:15.2091595909):6.1416017281):1.87339811,Numida_meleagris:23.2241594331):79.248240849,Cariama_cristata:102.47…
	TREE tree_1776 = (((Callipepla_californica:26.1333675306,((((Lagopus_lagopus:13.2397934299,Meleagris_gallopavo:13.2397934271):1.489371025,Phasianus_colchicus:14.729164454100001):2.99446938,Alectoris_rufa:17.72363383403):0.3639365537,(Gallus_sonneratii:2.198579946,Gallus_gallus:2.1985799456999997):15.8889904444):8.045797141000001):5.067003083,Numida_meleagris:31.200370622):65.56271365,Cariama_cris…
	TREE tree_1379 = (((Callipepla_californica:18.8920636807,((Alectoris_rufa:11.6962585287,(Gallus_sonneratii:1.978840024,Gallus_gallus:1.9788400238):9.717418504799998):0.465946287,((Lagopus_lagopus:9.0964193707,Meleagris_gallopavo:9.096419371):0.6116075906,Phasianus_colchicus:9.7080269612):2.4541778544):6.7298588642):0.2988327674,Numida_meleagris:19.190896440000003):79.483911628,Cariama_cristata:98…
	TREE tree_6231 = (((Callipepla_californica:35.756216172,((Alectoris_rufa:27.354929281799997,(Gallus_sonneratii:3.936172557,Gallus_gallus:3.936172556):23.418756727199998):1.206138132,((Meleagris_gallopavo:21.755151558999998,Lagopus_lagopus:21.755151563):2.050952772,Phasianus_colchicus:23.806104335):4.7549630808):7.195148755):6.937370265,Numida_meleagris:42.693586438):80.00704724500001,Cariama_cris…
	TREE tree_4575 = (((Callipepla_californica:20.1990166596,(((Gallus_sonneratii:1.724994219,Gallus_gallus:1.7249942194):10.6581356641,((Meleagris_gallopavo:8.855952874,Lagopus_lagopus:8.8559528737):1.234882599,Phasianus_colchicus:10.0908354728):2.2922944117):0.6449679209,Alectoris_rufa:13.028097804599998):7.1709188551):4.475765739,Numida_meleagris:24.674782395):72.14883019300001,Cariama_cristata:96…
	TREE tree_8546 = (((Callipepla_californica:32.977513931,(((Gallus_sonneratii:3.360980404,Gallus_gallus:3.3609804051000003):19.786242526699997,((Meleagris_gallopavo:15.677617159999999,Lagopus_lagopus:15.677617159):3.205207216,Phasianus_colchicus:18.882824375400002):4.2643985548):0.8685151454,Alectoris_rufa:24.015738075799998):8.961775854599999):0.2832409536,Numida_meleagris:33.260754889):83.432723…
	TREE tree_7580 = (((Callipepla_californica:33.163574595,(((Gallus_sonneratii:3.812777978,Gallus_gallus:3.8127779784):20.193325705600003,((Meleagris_gallopavo:16.934997595,Lagopus_lagopus:16.934997592000002):2.696590346,Phasianus_colchicus:19.6315879385):4.3745157464):0.4744269286,Alectoris_rufa:24.48053061636):8.683043988):3.434424415,Numida_meleagris:36.597999009):72.91373159,Cariama_cristata:10…
	TREE tree_8326 = (((Callipepla_californica:18.4839017602,((Alectoris_rufa:13.699758584999998,(Gallus_sonneratii:2.0854336,Gallus_gallus:2.0854336):11.614324985500001):0.7130254165,((Lagopus_lagopus:9.606940753,Meleagris_gallopavo:9.606940752):1.330318409,Phasianus_colchicus:10.937259161899998):3.4755248389):4.071117759):1.604484899,Numida_meleagris:20.0883866574):73.600148519,Cariama_cristata:93.…
	TREE tree_8090 = (((Callipepla_californica:31.50756668,((Alectoris_rufa:22.848059549,(Gallus_sonneratii:4.6203073,Gallus_gallus:4.6203073004999995):18.227752249269997):0.5525061655,((Lagopus_lagopus:17.134683111,Meleagris_gallopavo:17.134683113999998):1.719785334,Phasianus_colchicus:18.8544684455):4.546097269700001):8.1070009654):0.3489880315,Numida_meleagris:31.856554709):69.840659207,Cariama_cr…
	TREE tree_1370 = (((Callipepla_californica:37.7701181,(((Gallus_sonneratii:3.753266125,Gallus_gallus:3.7532661256999997):19.3816934819,((Lagopus_lagopus:15.222032739,Meleagris_gallopavo:15.222032739):3.688312736,Phasianus_colchicus:18.9103454735):4.2246141345999995):0.9639105944,Alectoris_rufa:24.098870196900002):13.671247896999999):1.756883503,Numida_meleagris:39.527001603):62.514395979,Cariama_…
	TREE tree_1846 = (((Callipepla_californica:35.023802379,((((Lagopus_lagopus:15.129103218000001,Meleagris_gallopavo:15.129103216899999):2.587528671,Phasianus_colchicus:17.7166318896):4.4299217264,(Gallus_sonneratii:2.934009735,Gallus_gallus:2.9340097347000005):19.2125438791):0.7590467453,Alectoris_rufa:22.9056003604):12.1182020201):1.009956668,Numida_meleagris:36.033759048):70.120566932,Cariama_cr…
	TREE tree_4539 = (((Callipepla_californica:31.757719930300002,((((Lagopus_lagopus:15.681026502000002,Meleagris_gallopavo:15.681026500299998):2.01795358,Phasianus_colchicus:17.6989800811):6.0996493232,(Gallus_sonneratii:3.122247281,Gallus_gallus:3.1222472811):20.676382123899998):0.5766572551,Alectoris_rufa:24.3752866552):7.3824332704):7.739640294,Numida_meleagris:39.497360214):67.045722028,Cariama…
	TREE tree_8403 = (((Callipepla_californica:30.548124212,(((Gallus_sonneratii:3.543206303,Gallus_gallus:3.5432063019999998):17.0676569364,((Meleagris_gallopavo:14.611280936,Lagopus_lagopus:14.611280936099998):1.399189756,Phasianus_colchicus:16.0104706919):4.6003925466):0.5650511531,Alectoris_rufa:21.175914391499997):9.3722098179):5.736344573,Numida_meleagris:36.284468779):61.315228866999995,Cariam…
	TREE tree_6797 = (((Callipepla_californica:26.8471084591,((((Meleagris_gallopavo:13.361767818,Lagopus_lagopus:13.361767818):1.17209996,Phasianus_colchicus:14.5338677777):3.6853123611,(Gallus_sonneratii:2.928057385,Gallus_gallus:2.9280573847999998):15.291122753100002):0.2863790677,Alectoris_rufa:18.5055592068):8.341549254):3.288981678,Numida_meleagris:30.136090137000004):64.936833328,Cariama_crist…
	TREE tree_8147 = (((Callipepla_californica:27.904741190400003,(((Gallus_sonneratii:3.102516189,Gallus_gallus:3.1025161892):16.344380376,((Meleagris_gallopavo:14.061421935,Lagopus_lagopus:14.0614219349):1.283522038,Phasianus_colchicus:15.344943972400001):4.1019525925):0.4954246563,Alectoris_rufa:19.9423212209):7.962419967300001):1.207377975,Numida_meleagris:29.112119161000003):80.15373556099999,Ca…
	TREE tree_0524 = (((Callipepla_californica:33.416665349999995,(((Gallus_sonneratii:4.14697913,Gallus_gallus:4.1469791296):21.274207425,Alectoris_rufa:25.42118655573):1.154607134,((Meleagris_gallopavo:18.607168099,Lagopus_lagopus:18.6071681028):2.517232985,Phasianus_colchicus:21.124401087):5.4513926019):6.8408716612000005):1.25018315,Numida_meleagris:34.666848504):63.615536244000005,Cariama_crista…
	TREE tree_7441 = (((Callipepla_californica:31.242588519999998,((Alectoris_rufa:22.782124562200003,(Gallus_sonneratii:3.195542221,Gallus_gallus:3.1955422208999997):19.5865823402):1.148052385,((Meleagris_gallopavo:15.874801223999999,Lagopus_lagopus:15.874801223000002):2.663228755,Phasianus_colchicus:18.538029977700003):5.3921469671999995):7.3124115733999995):2.871919042,Numida_meleagris:34.11450756…
	TREE tree_0057 = (((Callipepla_californica:35.980055141962,(((Gallus_sonneratii:3.441059291,Gallus_gallus:3.4410592911):22.631440790600003,((Meleagris_gallopavo:17.511551492,Lagopus_lagopus:17.511551486000002):1.9713759,Phasianus_colchicus:19.482927386340002):6.589572693999999):1.497127536,Alectoris_rufa:27.5696276155):8.410427524):7.113222931,Numida_meleagris:43.093278074):65.224489719,Cariama_c…
	TREE tree_5142 = (((Callipepla_californica:26.9419155708,(((Gallus_sonneratii:3.285666981,Gallus_gallus:3.2856669809000003):13.81173509397,Alectoris_rufa:17.0974020752):1.930012343,((Lagopus_lagopus:14.0924469086,Meleagris_gallopavo:14.092446904900001):1.065985595,Phasianus_colchicus:15.1584325034):3.8689819166):7.9145011499999995):6.228086874,Numida_meleagris:33.170002444000005):85.685908181,Car…
	TREE tree_7138 = (((Callipepla_californica:22.7937406492,((Alectoris_rufa:15.541643399299998,(Gallus_sonneratii:2.196224868,Gallus_gallus:2.1962248681000003):13.3454185311):0.9462565682,((Meleagris_gallopavo:12.001951894000001,Lagopus_lagopus:12.001951893000001):0.9199941723,Phasianus_colchicus:12.9219460655):3.5659539022):6.3058406822999995):3.159489322,Numida_meleagris:25.953229974):74.73323720…
	TREE tree_8846 = (((Callipepla_californica:35.1737247306,((((Meleagris_gallopavo:17.821511745,Lagopus_lagopus:17.821511748):1.693672529,Phasianus_colchicus:19.5151842763):6.0986739137,(Gallus_sonneratii:3.718792819,Gallus_gallus:3.7187928192):21.8950653709):0.3328200584,Alectoris_rufa:25.9466782529):9.227046482):0.6988069832,Numida_meleagris:35.872531707):70.655787117,Cariama_cristata:106.5283188…
	TREE tree_5253 = (((Callipepla_californica:37.1631377132,(((Gallus_sonneratii:3.921937449,Gallus_gallus:3.9219374486):24.1817710179,((Lagopus_lagopus:18.73054055,Meleagris_gallopavo:18.7305405482):3.971303546,Phasianus_colchicus:22.7018440961):5.4018643704):2.114559421,Alectoris_rufa:30.218267889499998):6.9448698218):6.248350816,Numida_meleagris:43.411488527):72.126849166,Cariama_cristata:115.538…
	TREE tree_0881 = (((Callipepla_californica:21.5707916595,(((Gallus_sonneratii:3.1503604,Gallus_gallus:3.1503604001000003):13.363952621700001,Alectoris_rufa:16.514313020320003):0.5731041141,((Meleagris_gallopavo:13.053639703000002,Lagopus_lagopus:13.053639703200002):0.9455334581,Phasianus_colchicus:13.999173161800002):3.0882439739):4.4833745256):3.722244357,Numida_meleagris:25.293036006999998):76.…
	TREE tree_7258 = (((Callipepla_californica:19.185196881099998,(((Gallus_sonneratii:3.142639407,Gallus_gallus:3.142639408):10.529158622,Alectoris_rufa:13.671798027242001):1.298448869,((Lagopus_lagopus:11.33044548,Meleagris_gallopavo:11.3304454822):0.9033275797,Phasianus_colchicus:12.2337730602):2.736473837):4.214949982449999):2.334576645,Numida_meleagris:21.519773519):80.18250914299999,Cariama_cri…
	TREE tree_3557 = (((Callipepla_californica:31.0783540142,(((Gallus_sonneratii:3.060809887,Gallus_gallus:3.0608098875):16.5844591941,Alectoris_rufa:19.6452690814):0.3161791219,((Meleagris_gallopavo:14.771682141,Lagopus_lagopus:14.771682146):2.617336597,Phasianus_colchicus:17.389018741999998):2.5724294597):11.116905816):6.558577244,Numida_meleagris:37.636931262000004):51.259383621,Cariama_cristata:…
	TREE tree_7670 = (((Callipepla_californica:20.367878049799998,((((Meleagris_gallopavo:9.435457706100001,Lagopus_lagopus:9.435457706):1.214298195,Phasianus_colchicus:10.6497559006):3.1670085155,(Gallus_sonneratii:2.401423002,Gallus_gallus:2.4014230019):11.4153414155):0.7479371874,Alectoris_rufa:14.5647016044):5.803176446):8.602205494,Numida_meleagris:28.970083548):72.166925015,Cariama_cristata:101…
	TREE tree_5294 = (((Callipepla_californica:31.1701918095,((Alectoris_rufa:19.1802884068,(Gallus_sonneratii:2.49799555,Gallus_gallus:2.4979955505):16.6822928553):0.6578559598,((Meleagris_gallopavo:13.599779520999999,Lagopus_lagopus:13.5997795207):2.196387354,Phasianus_colchicus:15.7961668749):4.0419774911):11.332047444299999):0.104392967,Numida_meleagris:31.274584783):74.220485321,Cariama_cristata…
	TREE tree_4046 = (((Callipepla_californica:34.1930742249,((Alectoris_rufa:21.8852707137,(Gallus_sonneratii:3.840427147,Gallus_gallus:3.8404271462999997):18.044843567999997):0.5219868109,((Meleagris_gallopavo:16.331431965,Lagopus_lagopus:16.3314319621):1.433405291,Phasianus_colchicus:17.7648372538):4.6424202717):11.785816695):0.4901256811,Numida_meleagris:34.6831999032):87.91055658,Cariama_cristat…
	TREE tree_4964 = (((Callipepla_californica:19.7100114106,((((Meleagris_gallopavo:8.434931439,Lagopus_lagopus:8.4349314393):0.8395218768,Phasianus_colchicus:9.2744533169):2.1541598914,(Gallus_sonneratii:1.728537294,Gallus_gallus:1.7285372940000001):9.70007591358):0.3996039472,Alectoris_rufa:11.828217154739999):7.881794253800001):0.2462690913,Numida_meleagris:19.9562805033):76.86159548600001,Cariam…
	TREE tree_0234 = (((Callipepla_californica:30.1811280493,((((Meleagris_gallopavo:15.755201834,Lagopus_lagopus:15.755201832000001):1.095788281,Phasianus_colchicus:16.850990113):3.9632315237,(Gallus_sonneratii:2.854509306,Gallus_gallus:2.8545093059):17.9597123314):1.133397644,Alectoris_rufa:21.947619281100003):8.2335087703):2.695069309,Numida_meleagris:32.876197356000006):72.872598308,Cariama_crist…
	TREE tree_4675 = (((Callipepla_californica:28.259401757200003,(((Gallus_sonneratii:4.073921543,Gallus_gallus:4.0739215438):15.141584568499999,Alectoris_rufa:19.215506111939998):1.692946317,((Meleagris_gallopavo:13.107233464,Lagopus_lagopus:13.107233464):2.44568845,Phasianus_colchicus:15.552921913199999):5.355530515):7.350949330200001):0.3017472336,Numida_meleagris:28.561148992699998):78.711538891…
	TREE tree_5714 = (((Callipepla_californica:32.100439049,((Alectoris_rufa:22.011782405499996,(Gallus_sonneratii:3.351014134,Gallus_gallus:3.3510141342):18.660768271200002):0.5337759708,((Meleagris_gallopavo:14.841992079999999,Lagopus_lagopus:14.841992079999999):1.379254217,Phasianus_colchicus:16.221246297):6.324312077999999):9.5548806735):2.035999879,Numida_meleagris:34.136438928000004):66.5664586…
	TREE tree_8944 = (((Callipepla_californica:38.331723997000005,(((Gallus_sonneratii:4.552876675,Gallus_gallus:4.552876675):24.425197580000003,Alectoris_rufa:28.9780742547):0.7530295267,((Meleagris_gallopavo:21.871431223,Lagopus_lagopus:21.871431219999998):3.05059021,Phasianus_colchicus:24.922021436):4.8090823537):8.6006202053):1.564491206,Numida_meleagris:39.89621519800001):61.220971662000004,Cari…
	TREE tree_7567 = (((Callipepla_californica:27.5171419915,((((Lagopus_lagopus:14.965250968,Meleagris_gallopavo:14.9652509718):1.511050674,Phasianus_colchicus:16.476301642):4.4537402909,(Gallus_sonneratii:2.843004578,Gallus_gallus:2.8430045777):18.0870373553):1.094621083,Alectoris_rufa:22.0246630163):5.4924789743):5.172721321,Numida_meleagris:32.689863311):65.102193188,Cariama_cristata:97.792056485…
	TREE tree_9771 = (((Callipepla_californica:31.537984029700002,(((Gallus_sonneratii:3.478917795,Gallus_gallus:3.478917795):18.5985980365,Alectoris_rufa:22.0775158311):0.763849169,((Lagopus_lagopus:16.224331349,Meleagris_gallopavo:16.224331347000003):0.424103918,Phasianus_colchicus:16.6484352672):6.1929297329):8.696619029):0.6516440974,Numida_meleagris:32.189628133999996):76.80578049,Cariama_crista…
	TREE tree_8594 = (((Callipepla_californica:40.3649757213,((((Meleagris_gallopavo:19.230903465,Lagopus_lagopus:19.230903469):2.180046373,Phasianus_colchicus:21.4109498424):4.619166405,Alectoris_rufa:26.0301162466):1.012834985,(Gallus_sonneratii:4.73826882,Gallus_gallus:4.73826882):22.30468240807):13.3220244886):3.319823687,Numida_meleagris:43.6847994029):61.807860391,Cariama_cristata:105.492659790…
	TREE tree_8746 = (((Callipepla_californica:25.709798960100002,(((Gallus_sonneratii:2.845710187,Gallus_gallus:2.8457101864):12.6169312581,((Meleagris_gallopavo:10.887981067,Lagopus_lagopus:10.8879810672):1.463342236,Phasianus_colchicus:12.3513233038):3.1113181414):1.21507457,Alectoris_rufa:16.67771601495):9.0320829458):3.819424257,Numida_meleagris:29.529223214):76.86501901300001,Cariama_cristata:1…
	TREE tree_2781 = (((Callipepla_californica:30.562801960100003,((((Lagopus_lagopus:17.5385725843,Meleagris_gallopavo:17.538572587):2.328169729,Phasianus_colchicus:19.866742314000003):3.5059804798,(Gallus_sonneratii:3.108519019,Gallus_gallus:3.1085190188):20.2642037738):1.565113034,Alectoris_rufa:24.9378358234):5.624966133619999):1.239938829,Numida_meleagris:31.802740786):78.280735638,Cariama_crist…
	TREE tree_3056 = (((Callipepla_californica:27.2585954393,((((Meleagris_gallopavo:14.274744044999998,Lagopus_lagopus:14.274744047999999):1.308454459,Phasianus_colchicus:15.583198508099999):4.1135026384,(Gallus_sonneratii:3.578631361,Gallus_gallus:3.5786313609000002):16.118069784):1.074572181,Alectoris_rufa:20.7712733285):6.4873221141999995):2.208577745,Numida_meleagris:29.46717319):81.464811542,Ca…
	TREE tree_0710 = (((Callipepla_californica:26.1016156392,((Alectoris_rufa:19.816016165599997,(Gallus_sonneratii:3.515273597,Gallus_gallus:3.5152735979000003):16.300742567300002):0.4768636566,((Meleagris_gallopavo:13.0479121247,Lagopus_lagopus:13.0479121219):2.511573976,Phasianus_colchicus:15.559486098199999):4.7333937246):5.808735818800001):5.793757735,Numida_meleagris:31.895373377):60.580430299,…
	TREE tree_5087 = (((Callipepla_californica:32.7872437805,(((Gallus_sonneratii:3.826988482,Gallus_gallus:3.8269884827):18.1233293366,Alectoris_rufa:21.950317819099997):1.081812514,((Meleagris_gallopavo:14.901397119,Lagopus_lagopus:14.901397116):2.07379243,Phasianus_colchicus:16.9751895457):6.0569407859):9.7551134476):1.835937155,Numida_meleagris:34.623180927):73.979826772,Cariama_cristata:108.6030…
	TREE tree_3139 = (((Callipepla_californica:25.1641897903,((Alectoris_rufa:16.0877527326,(Gallus_sonneratii:2.210032466,Gallus_gallus:2.2100324659):13.8777202664):0.09358768173,((Lagopus_lagopus:11.593295109,Meleagris_gallopavo:11.593295109):1.205731695,Phasianus_colchicus:12.799026804200002):3.3823136106000002):8.9828493752):2.509827772,Numida_meleagris:27.674017555999995):82.651935274,Cariama_cr…
	TREE tree_3400 = (((Callipepla_californica:32.06959395,((Alectoris_rufa:20.9586237252,(Gallus_sonneratii:4.035424307,Gallus_gallus:4.0354243072):16.92319942421):0.1352572856,((Meleagris_gallopavo:15.933547007,Lagopus_lagopus:15.933547006000001):1.143322329,Phasianus_colchicus:17.0768693341):4.0170116804):10.9757129347):1.66310906,Numida_meleagris:33.7327030141):71.623758686,Cariama_cristata:105.3…
	TREE tree_3977 = (((Callipepla_californica:35.998148104100004,((((Meleagris_gallopavo:16.926127839,Lagopus_lagopus:16.926127842):1.492228587,Phasianus_colchicus:18.4183564281):4.6783290196000005,(Gallus_sonneratii:3.397224653,Gallus_gallus:3.3972246522000002):19.6994607941):0.08602395568,Alectoris_rufa:23.1827094079):12.815438697):8.425474735,Numida_meleagris:44.423622828):87.02119311000001,Caria…
	TREE tree_4179 = (((Callipepla_californica:33.894777401,(((Gallus_sonneratii:3.299942417,Gallus_gallus:3.2999424173000005):19.853594799899998,((Meleagris_gallopavo:17.108478079,Lagopus_lagopus:17.1084780783):0.9391385821,Phasianus_colchicus:18.047616659600003):5.105920557):2.181541202,Alectoris_rufa:25.3350784206):8.5596989816):0.1129766407,Numida_meleagris:34.007754044):70.997405683,Cariama_cris…
	TREE tree_8087 = (((Callipepla_californica:30.63148404,(((Gallus_sonneratii:4.038535799,Gallus_gallus:4.038535799):19.8199348255,((Meleagris_gallopavo:17.972124917,Lagopus_lagopus:17.972124917000002):1.660902372,Phasianus_colchicus:19.6330272896):4.2254433358):1.599788265,Alectoris_rufa:25.4582588841):5.1732251496):3.589431127,Numida_meleagris:34.220915169):75.684947508,Cariama_cristata:109.90586…
	TREE tree_0441 = (((Callipepla_californica:26.28276598,(((Gallus_sonneratii:2.270811362,Gallus_gallus:2.2708113618):14.720219654900001,Alectoris_rufa:16.9910310164):0.2946025334,((Meleagris_gallopavo:13.62341669,Lagopus_lagopus:13.623416686):1.042101984,Phasianus_colchicus:14.665518671):2.6201148804):8.997132429):2.309358984,Numida_meleagris:28.5921249545):85.366089452,Cariama_cristata:113.958214…
	TREE tree_9827 = (((Callipepla_californica:27.0734405793,((((Lagopus_lagopus:14.144911869000001,Meleagris_gallopavo:14.144911866700001):1.4596336863000001,Phasianus_colchicus:15.6045455553):2.9359969403,(Gallus_sonneratii:3.92057941,Gallus_gallus:3.9205794106000003):14.619963084499998):0.3235955825,Alectoris_rufa:18.864138076899998):8.2093025022):2.410899187,Numida_meleagris:29.4843397597):71.513…
	TREE tree_8971 = (((Callipepla_californica:24.13884468137,(((Gallus_sonneratii:2.168018877,Gallus_gallus:2.1680188776):13.420617669599999,Alectoris_rufa:15.588636545899998):0.7622238607,((Meleagris_gallopavo:11.4339159368,Lagopus_lagopus:11.433915940699999):0.7323368592,Phasianus_colchicus:12.1662528001):4.1846076068):7.7879842747):1.197886489,Numida_meleagris:25.336731166):82.034658183,Cariama_c…
	TREE tree_6405 = (((Callipepla_californica:25.0666273202,((Alectoris_rufa:15.4880170164,(Gallus_sonneratii:2.631615409,Gallus_gallus:2.6316154092999997):12.8564016077):1.5986489393999999,((Meleagris_gallopavo:12.227452376,Lagopus_lagopus:12.227452377):0.5037311105,Phasianus_colchicus:12.731183487):4.3554824689):7.979961364):9.625603146,Numida_meleagris:34.69223047):76.87508980999999,Cariama_crist…
	TREE tree_8544 = (((Callipepla_californica:37.23475046589,((((Meleagris_gallopavo:20.312534257,Lagopus_lagopus:20.312534258):1.868966548,Phasianus_colchicus:22.1815008066):4.6091342966,(Gallus_sonneratii:5.450129465,Gallus_gallus:5.450129465):21.3405056378):0.643972491,Alectoris_rufa:27.434607594):9.8001428762):0.5668900502,Numida_meleagris:37.801640518):68.70771803,Cariama_cristata:106.509358539…
	TREE tree_3470 = (((Callipepla_californica:22.6111236311,((((Meleagris_gallopavo:13.222213499999999,Lagopus_lagopus:13.222213497270001):1.053553121,Phasianus_colchicus:14.2757666183):3.2161144919,(Gallus_sonneratii:2.676956359,Gallus_gallus:2.676956359):14.81492475069):0.2030519934,Alectoris_rufa:17.694933103):4.916190526):0.4429348283,Numida_meleagris:23.054058456):67.528546015,Cariama_cristata:…
	TREE tree_7951 = (((Callipepla_californica:31.97771567066,((((Meleagris_gallopavo:16.0629311682,Lagopus_lagopus:16.062931169):3.190423941,Phasianus_colchicus:19.2533551083):4.6213452697,Alectoris_rufa:23.8747003821):0.2325762216,(Gallus_sonneratii:4.319960215,Gallus_gallus:4.3199602152):19.7873163862):7.8704390694):0.7559755265,Numida_meleagris:32.733691193300004):64.23249636,Cariama_cristata:96.…
	TREE tree_3970 = (((Callipepla_californica:38.680566768400006,((((Lagopus_lagopus:20.5008096108,Meleagris_gallopavo:20.5008096103):1.555403431,Phasianus_colchicus:22.056213042):3.1669634392,Alectoris_rufa:25.223176476699997):1.223013289,(Gallus_sonneratii:4.333025291,Gallus_gallus:4.333025289699999):22.1131644811):12.234377001):0.7717209694,Numida_meleagris:39.452287737999995):59.335647225,Cariam…
	TREE tree_2750 = (((Callipepla_californica:29.90384635579,(((Gallus_sonneratii:3.348077232,Gallus_gallus:3.3480772322):17.8281595957,Alectoris_rufa:21.1762368291):0.3969305337,((Lagopus_lagopus:15.0319506607,Meleagris_gallopavo:15.031950661):1.17465898,Phasianus_colchicus:16.206609641):5.3665577214999995):8.3306789875):4.638429348,Numida_meleagris:34.542275689):59.2250272,Cariama_cristata:93.7673…
	TREE tree_2182 = (((Callipepla_californica:32.4353064623,(((Gallus_sonneratii:4.329438425,Gallus_gallus:4.3294384248):18.066918271,Alectoris_rufa:22.3963566939):0.8659652558,((Meleagris_gallopavo:17.998429121999997,Lagopus_lagopus:17.998429125):1.076961321,Phasianus_colchicus:19.075390446999997):4.1869315049999996):9.172984508999999):2.438922609,Numida_meleagris:34.874229071):59.342765028,Cariama…
	TREE tree_3135 = (((Callipepla_californica:24.2114079804,((Alectoris_rufa:16.0475840085,(Gallus_sonneratii:3.26711007,Gallus_gallus:3.2671100701):12.7804739369):1.070118193,((Meleagris_gallopavo:11.658615706,Lagopus_lagopus:11.658615705):2.41809726,Phasianus_colchicus:14.076712967299999):3.0409892346999996):7.0937057786299995):4.202283804,Numida_meleagris:28.413691788999998):63.916879824999995,Ca…
	TREE tree_6679 = (((Callipepla_californica:29.7742132891,((((Meleagris_gallopavo:14.814705607,Lagopus_lagopus:14.814705608):1.789914306,Phasianus_colchicus:16.6046199128):5.443487321,(Gallus_sonneratii:4.870696162,Gallus_gallus:4.8706961617):17.177411073800002):0.4922142148,Alectoris_rufa:22.540321452999997):7.233891841):4.69880417,Numida_meleagris:34.473017469):77.16400544,Cariama_cristata:111.6…
	TREE tree_1079 = (((Callipepla_californica:28.2155731437,((Alectoris_rufa:19.8499971006,(Gallus_sonneratii:2.337234642,Gallus_gallus:2.3372346419):17.5127624599):0.6231754219,((Lagopus_lagopus:15.2962025916,Meleagris_gallopavo:15.296202589):1.192815036,Phasianus_colchicus:16.4890176255):3.9841548958999997):7.7424006169999995):2.385351339,Numida_meleagris:30.600924480499998):66.346436283,Cariama_c…
	TREE tree_2461 = (((Callipepla_californica:29.6819711098,(((Gallus_sonneratii:3.172897716,Gallus_gallus:3.1728977157):16.9499639709,Alectoris_rufa:20.1228616851):0.1634985797,((Meleagris_gallopavo:14.242250789,Lagopus_lagopus:14.2422507908):1.100395622,Phasianus_colchicus:15.342646412399999):4.9437138545):9.3956108446):7.433607408,Numida_meleagris:37.115578513200006):53.800120969,Cariama_cristata…
	TREE tree_8468 = (((Callipepla_californica:31.870320970399995,((((Meleagris_gallopavo:15.8451655821,Lagopus_lagopus:15.8451655799):1.35884077,Phasianus_colchicus:17.204006350099995):3.4973685508999997,(Gallus_sonneratii:2.947616351,Gallus_gallus:2.9476163504):17.7537585489):1.404164786,Alectoris_rufa:22.10553968417):9.7647812821):0.7841491121,Numida_meleagris:32.654470088000004):66.250361929,Cari…
	TREE tree_0492 = (((Callipepla_californica:40.4860772794,(((Gallus_sonneratii:4.88963396,Gallus_gallus:4.88963396):26.021205621,((Meleagris_gallopavo:22.75337971,Lagopus_lagopus:22.75337971):1.18057313,Phasianus_colchicus:23.933952843):6.9768867394):0.4821889649,Alectoris_rufa:31.393028546):9.093048735):2.72297154,Numida_meleagris:43.209048816000006):56.807651802,Cariama_cristata:100.0167006205);
	TREE tree_8268 = (((Callipepla_californica:31.1288561799,(((Gallus_sonneratii:4.604104173,Gallus_gallus:4.6041041718999995):20.1868698445,((Meleagris_gallopavo:18.116818569,Lagopus_lagopus:18.1168185661):1.551487956,Phasianus_colchicus:19.668306523):5.1226674948):0.8384385419,Alectoris_rufa:25.629412558800002):5.4994436211):9.183579593,Numida_meleagris:40.31243576600001):54.59493419,Cariama_crist…
	TREE tree_2321 = (((Callipepla_californica:24.492097689999998,((((Meleagris_gallopavo:10.865724217,Lagopus_lagopus:10.8657242175):0.6424037571,Phasianus_colchicus:11.5081279734):2.7102561979999997,(Gallus_sonneratii:2.731840681,Gallus_gallus:2.7318406804):11.4865434919):0.5802643005,Alectoris_rufa:14.7986484738):9.693449217000001):0.3499802197,Numida_meleagris:24.842077911):82.75596075600001,Cari…
	TREE tree_1387 = (((Callipepla_californica:26.32943260901,((Alectoris_rufa:17.7347565614,(Gallus_sonneratii:2.677997258,Gallus_gallus:2.6779972581):15.0567593043):1.487827969,((Lagopus_lagopus:12.8985457,Meleagris_gallopavo:12.8985457):1.58972557,Phasianus_colchicus:14.4882712688):4.7343132603):7.106848078700001):0.9582046653,Numida_meleagris:27.287637285000002):69.06268462599999,Cariama_cristata…
	TREE tree_0280 = (((Callipepla_californica:43.863854179,(((Gallus_sonneratii:3.855690335,Gallus_gallus:3.8556903345):24.806776734099998,Alectoris_rufa:28.662467074200002):2.648157545,((Meleagris_gallopavo:19.827402639,Lagopus_lagopus:19.827402638):3.638343012,Phasianus_colchicus:23.4657456503):7.844878966):12.5532295627):0.480392103,Numida_meleagris:44.344246272999996):62.68321039,Cariama_cristat…
	TREE tree_8900 = (((Callipepla_californica:24.772381828999997,(((Gallus_sonneratii:3.25067841,Gallus_gallus:3.2506784097):13.1327687068,Alectoris_rufa:16.38344711682):0.3725238576,((Lagopus_lagopus:11.902923932,Meleagris_gallopavo:11.9029239306):1.532520292,Phasianus_colchicus:13.4354442235):3.3205267520999997):8.016410855):2.190397817,Numida_meleagris:26.9627796387):76.605471169,Cariama_cristata…
	TREE tree_0089 = (((Callipepla_californica:26.895719034999996,(((Gallus_sonneratii:2.743122511,Gallus_gallus:2.7431225104999997):14.003198091400002,Alectoris_rufa:16.746320602399997):0.1193832772,((Meleagris_gallopavo:13.1218580014,Lagopus_lagopus:13.1218580031):0.9915718845,Phasianus_colchicus:14.1134298887):2.7522739918):10.030015161000001):1.965490922,Numida_meleagris:28.861209969):73.79774438…
	TREE tree_0006 = (((Callipepla_californica:26.9087906603,((((Meleagris_gallopavo:12.107797374,Lagopus_lagopus:12.107797375312):0.9143568597,Phasianus_colchicus:13.0221542344):3.4954041847,(Gallus_sonneratii:1.914569444,Gallus_gallus:1.914569444):14.6029889753):0.7430408994,Alectoris_rufa:17.260599319849998):9.6481913406):1.14957994,Numida_meleagris:28.058370603):71.892414439,Cariama_cristata:99.9…
	TREE tree_4400 = (((Callipepla_californica:26.267297739999997,(((Gallus_sonneratii:3.340349343,Gallus_gallus:3.3403493429):14.891298752500001,((Meleagris_gallopavo:14.041651391999999,Lagopus_lagopus:14.041651391999999):0.8374708324,Phasianus_colchicus:14.8791222242):3.352525873):0.2920190165,Alectoris_rufa:18.523667113000002):7.7436306271):2.390560556,Numida_meleagris:28.657858296):67.863187225,C…
	TREE tree_2015 = (((Callipepla_californica:21.9579367805,((((Meleagris_gallopavo:11.015299181000001,Lagopus_lagopus:11.0152991818):0.7779629304,Phasianus_colchicus:11.793262113099999):3.8821266976000004,(Gallus_sonneratii:2.214367322,Gallus_gallus:2.2143673220999998):13.4610214877):0.3122022297,Alectoris_rufa:15.9875910401):5.9703457404):2.472714395,Numida_meleagris:24.430651177999998):68.0945430…
	TREE tree_4642 = (((Callipepla_californica:25.211188326299997,((Alectoris_rufa:17.678380643300002,(Gallus_sonneratii:2.893383439,Gallus_gallus:2.8933834392):14.7849972049):0.09397270149,((Meleagris_gallopavo:13.615504783,Lagopus_lagopus:13.61550478):0.4820644634,Phasianus_colchicus:14.097569243999999):3.6747841025000003):7.4388349836):0.2701467795,Numida_meleagris:25.481335111):81.922619645,Caria…
	TREE tree_9695 = (((Callipepla_californica:28.967625680000005,(((Gallus_sonneratii:3.707409817,Gallus_gallus:3.7074098176):18.0764160139,Alectoris_rufa:21.7838258318):0.1537367876,((Meleagris_gallopavo:15.593731808800001,Lagopus_lagopus:15.59373181):1.024432213,Phasianus_colchicus:16.6181640217):5.3193985957):7.0300630615):8.922102594,Numida_meleagris:37.88972826609999):61.172908856999996,Cariama…
	TREE tree_7063 = (((Callipepla_californica:31.83273766,((((Meleagris_gallopavo:18.115125862000003,Lagopus_lagopus:18.115125863):1.04040718,Phasianus_colchicus:19.155533043):3.6101848636,Alectoris_rufa:22.765717906):0.1372021293,(Gallus_sonneratii:4.229804239,Gallus_gallus:4.2298042391):18.673115797):8.9298176234):0.9879787371,Numida_meleagris:32.820716398):67.31799693100001,Cariama_cristata:100.1…
	TREE tree_3330 = (((Callipepla_californica:35.917538199999996,(((Gallus_sonneratii:3.511886992,Gallus_gallus:3.511886992):19.623252616000002,((Meleagris_gallopavo:15.844303464,Lagopus_lagopus:15.84430347):1.370551797,Phasianus_colchicus:17.214855265100002):5.920284342):0.3692514204,Alectoris_rufa:23.504391024):12.4131471729):3.518002692,Numida_meleagris:39.435540892999995):62.095460686,Cariama_cr…
	TREE tree_4609 = (((Callipepla_californica:21.418528549650002,(((Gallus_sonneratii:2.865726873,Gallus_gallus:2.8657268721999998):12.7296253481,((Meleagris_gallopavo:10.0161053606,Lagopus_lagopus:10.0161053608):1.3685768,Phasianus_colchicus:11.384682159899999):4.210670059):0.7183579208,Alectoris_rufa:16.3137101401):5.1048184088):0.02293661354,Numida_meleagris:21.44146516):73.72743181499999,Cariama…
	TREE tree_7802 = (((Callipepla_californica:31.650335250999998,((((Meleagris_gallopavo:14.567050160400001,Lagopus_lagopus:14.567050156999999):1.305584402,Phasianus_colchicus:15.8726345589):4.3772010438,(Gallus_sonneratii:3.543375487,Gallus_gallus:3.5433754878000006):16.706460114600002):0.7036462532,Alectoris_rufa:20.9534818566):10.696853394200001):0.6950199352,Numida_meleagris:32.345355182700004):…
	TREE tree_2806 = (((Callipepla_californica:35.525753728299996,(((Gallus_sonneratii:4.071796495,Gallus_gallus:4.0717964948):17.390679990000002,((Meleagris_gallopavo:16.041466864,Lagopus_lagopus:16.041466863):1.898342939,Phasianus_colchicus:17.939809802699997):3.5226666836):0.9669344132,Alectoris_rufa:22.4294108984):13.096342830700001):2.579504702,Numida_meleagris:38.105258438999996):64.894618263,C…
END;
