# Supplementary material for: Decoupling body shape and mass distribution in birds and their dinosaurian ancestors
Source: Nat Commun. 2023 Mar 22;14:1575. doi: 10.1038/s41467-023-37317-y (PMC10033513; doi:10.1038/s41467-023-37317-y)
Supplement: Supplementary file 4 — Supplementary Code 1-4 [file 41467_2023_37317_MOESM4_ESM.zip › SupplementaryCode1/output.nex]

#NEXUS
[Tree distribution from: "The global diversity of birds in space and time; W. Jetz, G. H. Thomas, J. B. Joy, K. Hartmann, A. O. Mooers, doi:10.1038/nature11631]
[Subsampled and pruned from birdtree.org on 2020-09-14T12:03:00Z ]
[Data: "Ericson All Species" (see Jetz et al. 2012 supplement for details)]
BEGIN TREES;
	TREE tree_8014 = ((((Struthio_camelus:48.14761289,Dromaius_novaehollandiae:48.147612901):23.10698074,Rhea_americana:71.254593631):33.35462598,Crypturellus_tataupa:104.609219624):13.10845349,((Anas_platyrhynchos:80.813784911512,((Callipepla_californica:24.9256508599,(((Gallus_sonneratii:2.891068616,Gallus_gallus:2.8910686168):13.926303780000001,((Meleagris_gallopavo:11.922031108,Lagopus_lagopus:11…
	TREE tree_9950 = (((Struthio_camelus:56.42512773,(Rhea_americana:52.527097878999996,Dromaius_novaehollandiae:52.527097867):3.898029852):18.43138525,Crypturellus_tataupa:74.8565129763):27.32117922,((Anas_platyrhynchos:79.72889079935,((Callipepla_californica:16.9369106994,(((Gallus_sonneratii:1.933961216,Gallus_gallus:1.9339612156000001):10.0598381386,Alectoris_rufa:11.993799354340002):0.3285913057…
	TREE tree_3597 = ((((Dromaius_novaehollandiae:60.64602221,Rhea_americana:60.646022209):18.47971183,Struthio_camelus:79.12573403):16.98213022,Crypturellus_tataupa:96.10786426):40.50694594,((Anas_platyrhynchos:82.92369165453002,((Callipepla_californica:22.021349769900002,(((Gallus_sonneratii:2.428828671,Gallus_gallus:2.4288286713):13.6719800524,((Meleagris_gallopavo:12.8476107638,Lagopus_lagopus:12…
	TREE tree_6930 = (((Struthio_camelus:55.03289846,(Rhea_americana:46.119822274,Dromaius_novaehollandiae:46.119822277):8.913076183):26.25061333,Crypturellus_tataupa:81.2835117795):28.40125172,((Anas_platyrhynchos:83.01996732738,((Callipepla_californica:32.2848293402,((Alectoris_rufa:22.698498834400002,(Gallus_sonneratii:3.867411438,Gallus_gallus:3.867411438):18.8310873983):1.300900038,((Meleagris_g…
	TREE tree_9877 = (((Struthio_camelus:65.86323457,(Rhea_americana:61.65863251,Dromaius_novaehollandiae:61.658632506000004):4.204602059):27.79399535,Crypturellus_tataupa:93.65722991709998):38.62983868,((Anas_platyrhynchos:94.289248320467,((Callipepla_californica:32.337837799,((((Lagopus_lagopus:17.897850794,Meleagris_gallopavo:17.897850798):1.326006015,Phasianus_colchicus:19.2238568089):4.888621759…
	TREE tree_5525 = (((Struthio_camelus:72.16567199,(Rhea_americana:51.661460104,Dromaius_novaehollandiae:51.661460102999996):20.50421189):11.91314085,Crypturellus_tataupa:84.07881284625):27.49343426,((Anas_platyrhynchos:69.67364179292,((Callipepla_californica:22.8178409997,((((Meleagris_gallopavo:10.961691964,Lagopus_lagopus:10.961691964):1.97394145,Phasianus_colchicus:12.935633413999998):3.4762442…
	TREE tree_7895 = ((((Dromaius_novaehollandiae:46.010550738999996,Rhea_americana:46.010550739):1.300354014,Struthio_camelus:47.31090475):31.89859209,Crypturellus_tataupa:79.2094968466):39.09341486,((Anas_platyrhynchos:79.94532731035,((Callipepla_californica:30.497745149,((Alectoris_rufa:19.5286832514,(Gallus_sonneratii:3.472072006,Gallus_gallus:3.4720720051):16.05661124481):0.9675544523,((Meleagri…
	TREE tree_5206 = (((Struthio_camelus:75.66472309,(Dromaius_novaehollandiae:42.59180112,Rhea_americana:42.591801125):33.072921964):13.21976069,Crypturellus_tataupa:88.8844837746):20.61400012,((Anas_platyrhynchos:80.04900375221,((Callipepla_californica:30.182890519559997,(((Gallus_sonneratii:3.54752937,Gallus_gallus:3.5475293695):15.822305651099999,((Meleagris_gallopavo:13.264851886999999,Lagopus_l…
	TREE tree_4484 = (((Struthio_camelus:71.29394119,(Rhea_americana:58.703239861,Dromaius_novaehollandiae:58.70323985):12.59070133):9.999952793,Crypturellus_tataupa:81.293893971):36.78770062,((Anas_platyrhynchos:74.01260416588599,((Callipepla_californica:43.884151632,(((Gallus_sonneratii:4.53575912,Gallus_gallus:4.53575912):24.2402256974,((Meleagris_gallopavo:23.479013021500002,Lagopus_lagopus:23.47…
	TREE tree_8146 = (((Struthio_camelus:68.69315967,(Rhea_americana:48.103920633,Dromaius_novaehollandiae:48.103920630000005):20.589239038):25.3616483,Crypturellus_tataupa:94.0548079734):9.066665433,((Anas_platyrhynchos:83.102790512539,((Callipepla_californica:26.102971251000003,(((Gallus_sonneratii:3.071571115,Gallus_gallus:3.0715711154):16.2224529125,Alectoris_rufa:19.294024031499998):0.8386912659…
	TREE tree_5923 = ((((Struthio_camelus:48.6901825,Dromaius_novaehollandiae:48.6901825):15.43810339,Rhea_americana:64.12828589):14.5846738,Crypturellus_tataupa:78.71295968999999):29.17817681,((Anas_platyrhynchos:84.829967277501,((Callipepla_californica:29.716804309,((Alectoris_rufa:22.4452218452,(Gallus_sonneratii:3.023065141,Gallus_gallus:3.0230651418):19.4221567064):0.291050681,((Meleagris_gallop…
	TREE tree_6165 = (((Struthio_camelus:47.36510704,(Dromaius_novaehollandiae:38.318253293,Rhea_americana:38.318253294):9.046853753):20.2369833,Crypturellus_tataupa:67.60209033799998):32.55682906,((Anas_platyrhynchos:76.23256020824999,((Callipepla_californica:27.26148922,(((Gallus_sonneratii:2.931827067,Gallus_gallus:2.9318270669):15.359881367600002,Alectoris_rufa:18.291708434500002):0.9695845511,((…
	TREE tree_8996 = (((Struthio_camelus:49.79045945,(Dromaius_novaehollandiae:45.292792367000004,Rhea_americana:45.292792361000004):4.497667087):32.6393548,Crypturellus_tataupa:82.429814246):22.21340945,((Anas_platyrhynchos:75.76122069377,((Callipepla_californica:19.9115284504,(((Gallus_sonneratii:1.834610574,Gallus_gallus:1.8346105743):11.5132391746,((Meleagris_gallopavo:9.76360713,Lagopus_lagopus:…
	TREE tree_8534 = ((((Dromaius_novaehollandiae:39.531670133999995,Rhea_americana:39.531670133999995):18.11958731,Struthio_camelus:57.65125745):26.36676966,Crypturellus_tataupa:84.0180271):32.022822,((Anas_platyrhynchos:86.95920570927001,((Callipepla_californica:30.9818046216,((Alectoris_rufa:19.2058882917,((Meleagris_gallopavo:14.051670968,Lagopus_lagopus:14.051670963289999):1.716580863,Phasianus_…
	TREE tree_4379 = (((Struthio_camelus:51.6085891,(Dromaius_novaehollandiae:41.829053161000004,Rhea_americana:41.829053153000004):9.779535941):29.64956864,Crypturellus_tataupa:81.2581577331):35.13728576,((Anas_platyrhynchos:81.899005760667,((Callipepla_californica:28.447734200000003,(((Gallus_sonneratii:3.18820216,Gallus_gallus:3.1882021597):13.668919597200002,Alectoris_rufa:16.85712175651):0.76766…
	TREE tree_1675 = ((((Rhea_americana:60.800406206,Dromaius_novaehollandiae:60.800406199):21.16566789,Struthio_camelus:81.96607409):18.70107097,Crypturellus_tataupa:100.66714506199999):19.87327164,((Anas_platyrhynchos:82.02745700212,((Callipepla_californica:35.774613762,((((Lagopus_lagopus:15.863102858,Meleagris_gallopavo:15.863102853200001):1.053544253,Phasianus_colchicus:16.916647110299998):5.691…
	TREE tree_8309 = (((Struthio_camelus:51.79781055,(Dromaius_novaehollandiae:45.67043581,Rhea_americana:45.670435814):6.127374737):19.9907973,Crypturellus_tataupa:71.78860786300001):27.29843075,((Anas_platyrhynchos:73.13244605247999,((Callipepla_californica:28.826311820999997,((((Lagopus_lagopus:13.755271863099999,Meleagris_gallopavo:13.7552718627):1.044889889,Phasianus_colchicus:14.800161751400001…
	TREE tree_4765 = (((Struthio_camelus:51.91537523,(Dromaius_novaehollandiae:43.921500343999995,Rhea_americana:43.92150035):7.993874888):28.42558757,Crypturellus_tataupa:80.34096281):22.3813372,((Anas_platyrhynchos:90.06191397008959,((Callipepla_californica:38.64157012058,((Alectoris_rufa:29.4187118954,(Gallus_sonneratii:3.627488657,Gallus_gallus:3.6274886573000003):25.7912232412):0.9763169861,((La…
	TREE tree_8616 = (((Struthio_camelus:61.01683802,(Dromaius_novaehollandiae:44.694802093,Rhea_americana:44.694802091):16.32203593):30.58984526,Crypturellus_tataupa:91.60668327349):19.06436592,((Anas_platyrhynchos:84.84185465284,((Callipepla_californica:33.3386510985,(((Gallus_sonneratii:3.496717388,Gallus_gallus:3.4967173877000004):20.307029590889996,Alectoris_rufa:23.803746979400003):0.7573031967…
	TREE tree_3964 = ((((Struthio_camelus:42.96544356,Dromaius_novaehollandiae:42.965443562999994):9.696907361,Rhea_americana:52.662350915):33.01150143,Crypturellus_tataupa:85.673852348):29.76410755,((Anas_platyrhynchos:72.85922381146,((Callipepla_californica:26.917358640199996,(((Gallus_sonneratii:2.426226381,Gallus_gallus:2.4262263816000003):15.357446241700002,Alectoris_rufa:17.783672624799998):0.4…
	TREE tree_8509 = (((Struthio_camelus:89.90135589,(Dromaius_novaehollandiae:79.394253078,Rhea_americana:79.394253077):10.50710281):40.81640493,Crypturellus_tataupa:130.71776081000002):28.73544928,((Anas_platyrhynchos:89.58483154760489,((Callipepla_californica:42.382047974,((Alectoris_rufa:26.835767126200004,(Gallus_sonneratii:4.270475565,Gallus_gallus:4.2704755644):22.5652915696):0.3559045943,((Me…
	TREE tree_9864 = ((((Dromaius_novaehollandiae:43.086830472,Rhea_americana:43.08683048):11.8138906,Struthio_camelus:54.90072107):35.57423475,Crypturellus_tataupa:90.4749558179):26.93216647,((Anas_platyrhynchos:83.687392163064,((Callipepla_californica:26.089584580199997,((((Lagopus_lagopus:13.197393820799999,Meleagris_gallopavo:13.197393823):1.387226716,Phasianus_colchicus:14.584620535900001):2.496…
	TREE tree_7332 = ((((Rhea_americana:55.33622481,Dromaius_novaehollandiae:55.336224812):10.26247787,Struthio_camelus:65.59870268):21.37998734,Crypturellus_tataupa:86.97869001800001):27.43152718,((Anas_platyrhynchos:73.92543466243,((Callipepla_californica:28.686163609999998,(((Gallus_sonneratii:2.923561534,Gallus_gallus:2.923561534):14.8668482677,((Meleagris_gallopavo:12.225665484999999,Lagopus_lag…
	TREE tree_5714 = (((Struthio_camelus:62.53516478,(Dromaius_novaehollandiae:60.52759336,Rhea_americana:60.527593370000005):2.00757141):25.52498538,Crypturellus_tataupa:88.06015016):14.68034494,((Anas_platyrhynchos:79.736327465217,((Callipepla_californica:32.100439049,((Alectoris_rufa:22.011782405499996,(Gallus_sonneratii:3.351014134,Gallus_gallus:3.3510141342):18.660768271200002):0.5337759708,((Me…
	TREE tree_2958 = (((Struthio_camelus:62.93688989,(Dromaius_novaehollandiae:54.038825605,Rhea_americana:54.03882561):8.898064284):21.13432154,Crypturellus_tataupa:84.071211451):27.33301987,((Anas_platyrhynchos:73.23061303602,((Callipepla_californica:30.765873359500002,((Alectoris_rufa:21.439652072300003,(Gallus_sonneratii:3.980949987,Gallus_gallus:3.9809499871):17.4587020828):1.324553915,((Meleagr…
	TREE tree_0635 = ((((Struthio_camelus:55.32000269,Dromaius_novaehollandiae:55.320002681999995):16.62259175,Rhea_americana:71.94259444000001):20.57225547,Crypturellus_tataupa:92.51484989335):26.8602556,((Anas_platyrhynchos:79.998067884096,((Callipepla_californica:39.039825494000006,((((Meleagris_gallopavo:19.802871406999998,Lagopus_lagopus:19.802871406399998):1.993620305,Phasianus_colchicus:21.796…
	TREE tree_6445 = (((Struthio_camelus:72.90756882,(Rhea_americana:61.033971167000004,Dromaius_novaehollandiae:61.033971163000004):11.87359766):30.18728336,Crypturellus_tataupa:103.0948521882):8.424527812,((Anas_platyrhynchos:77.25830453296699,((Callipepla_californica:33.3256990496,(((Gallus_sonneratii:3.053674801,Gallus_gallus:3.0536748007000005):21.62360126,Alectoris_rufa:24.6772760608):0.4997483…
	TREE tree_5864 = (((Rhea_americana:58.95935919,(Struthio_camelus:39.97303397,Dromaius_novaehollandiae:39.97303397):18.986325215999997):34.41092509,Crypturellus_tataupa:93.3702842873):37.07373822,((Anas_platyrhynchos:79.52310936443001,((Callipepla_californica:35.6596574214,((Alectoris_rufa:23.173289149,(Gallus_sonneratii:3.349863556,Gallus_gallus:3.3498635562):19.8234255901):0.7664928805,((Meleagr…
	TREE tree_1164 = (((Rhea_americana:52.720644779,(Struthio_camelus:44.50226449,Dromaius_novaehollandiae:44.50226449):8.21838029):25.41541752,Crypturellus_tataupa:78.136062294):22.5072338,((Anas_platyrhynchos:77.18973999999,((Callipepla_californica:21.0377064493,(((Gallus_sonneratii:2.013898283,Gallus_gallus:2.0138982835):11.558090602999998,Alectoris_rufa:13.571988885414):0.2274759656,((Lagopus_lag…
	TREE tree_8909 = ((((Struthio_camelus:92.85652160999999,Dromaius_novaehollandiae:92.85652162):14.89646893,Rhea_americana:107.752990545):36.85188041,Crypturellus_tataupa:144.604870947):28.85596655,((Anas_platyrhynchos:84.51630674102,((Callipepla_californica:27.056944739600002,((((Lagopus_lagopus:14.03205702,Meleagris_gallopavo:14.03205702):1.396784514,Phasianus_colchicus:15.428841533500002):3.8429…
	TREE tree_6074 = (((Struthio_camelus:71.23882926,(Dromaius_novaehollandiae:59.99271397,Rhea_americana:59.992713966):11.24611529):21.1656411,Crypturellus_tataupa:92.404470351):17.42202925,((Anas_platyrhynchos:87.53441577139,((Callipepla_californica:23.8936216688,(((Gallus_sonneratii:2.563556377,Gallus_gallus:2.5635563771):14.8753974847,((Meleagris_gallopavo:12.096643225000001,Lagopus_lagopus:12.09…
	TREE tree_9350 = ((((Rhea_americana:63.317535121,Dromaius_novaehollandiae:63.31753511):11.61305501,Struthio_camelus:74.93059013):31.08998268,Crypturellus_tataupa:106.020572809):30.0364832,((Anas_platyrhynchos:73.837797373157,((Callipepla_californica:37.61688044,((((Meleagris_gallopavo:15.1532755987,Lagopus_lagopus:15.1532755994):1.122809132,Phasianus_colchicus:16.276084730799997):4.3348122559,(Ga…
	TREE tree_3357 = (((Struthio_camelus:51.44700042,(Dromaius_novaehollandiae:41.97986987,Rhea_americana:41.979869873999995):9.467130548):11.36951339,Crypturellus_tataupa:62.816513814000004):28.65779974,((Anas_platyrhynchos:80.55414329024,((Callipepla_californica:35.002121081,((((Lagopus_lagopus:16.2380938222,Meleagris_gallopavo:16.238093821):1.330411393,Phasianus_colchicus:17.568505214600002):5.733…
	TREE tree_4581 = ((((Struthio_camelus:40.21726807,Dromaius_novaehollandiae:40.21726807900001):7.229308408,Rhea_americana:47.446576485):23.58559838,Crypturellus_tataupa:71.03217485299999):34.75358954,((Anas_platyrhynchos:83.24656720771,((Callipepla_californica:25.847616929486,(((Gallus_sonneratii:2.816334126,Gallus_gallus:2.8163341256999996):16.385963196000002,Alectoris_rufa:19.2022973224):0.60277…
	TREE tree_2723 = ((((Rhea_americana:47.817222718000004,Dromaius_novaehollandiae:47.817222708):4.409260202,Struthio_camelus:52.22648292):22.70221363,Crypturellus_tataupa:74.928696551):34.94331785,((Anas_platyrhynchos:77.998831238209,((Callipepla_californica:29.56241297,(((Gallus_sonneratii:3.589185044,Gallus_gallus:3.5891850441999997):19.934841711300002,((Lagopus_lagopus:17.453173847000002,Meleagr…
	TREE tree_0659 = ((((Rhea_americana:50.86007526,Dromaius_novaehollandiae:50.860075248):8.093708963,Struthio_camelus:58.95378422):24.17153155,Crypturellus_tataupa:83.125315769):26.90263863,((Anas_platyrhynchos:75.12220786751,((Callipepla_californica:25.951738458999998,((((Meleagris_gallopavo:11.447419480999999,Lagopus_lagopus:11.44741948):0.7597929187,Phasianus_colchicus:12.20721239773):3.23486496…
	TREE tree_8528 = ((((Struthio_camelus:55.61650053,Dromaius_novaehollandiae:55.616500522):14.2856577,Rhea_americana:69.902158229):14.48236678,Crypturellus_tataupa:84.384525005):26.25527859,((Anas_platyrhynchos:76.56553744422,((Callipepla_californica:27.2838994092,((Alectoris_rufa:20.322204444,(Gallus_sonneratii:4.557295092,Gallus_gallus:4.5572950921):15.764909351799998):1.196041456,((Meleagris_gal…
	TREE tree_5975 = ((((Rhea_americana:50.471424676999995,Dromaius_novaehollandiae:50.471424681):3.726441778,Struthio_camelus:54.19786646):14.06099062,Crypturellus_tataupa:68.258857079):37.04407922,((Anas_platyrhynchos:82.54499489845999,((Callipepla_californica:27.061422939969997,(((Gallus_sonneratii:2.835514154,Gallus_gallus:2.8355141535):16.0014731096,Alectoris_rufa:18.8369872645):0.5056689845,((L…
	TREE tree_1683 = (((Struthio_camelus:48.61281749,(Dromaius_novaehollandiae:33.25034111,Rhea_americana:33.250341113):15.362476379):40.86809033,Crypturellus_tataupa:89.480907822):13.45165228,((Anas_platyrhynchos:74.39920955598001,((Callipepla_californica:23.40574716,(((Gallus_sonneratii:2.598611741,Gallus_gallus:2.5986117412):14.6772201277,Alectoris_rufa:17.27583186755):0.2988517052,((Lagopus_lagop…
	TREE tree_9068 = (((Struthio_camelus:49.97304909,(Rhea_americana:39.731213023,Dromaius_novaehollandiae:39.73121303):10.241836071):21.50274149,Crypturellus_tataupa:71.475790586):34.08899001,((Anas_platyrhynchos:85.263963305279,((Callipepla_californica:41.854802731999996,((Alectoris_rufa:26.908278553000002,(Gallus_sonneratii:4.619209902,Gallus_gallus:4.6192099013000005):22.28906864655):1.017944277,…
	TREE tree_7081 = (((Struthio_camelus:67.92071059,(Dromaius_novaehollandiae:49.025140412000006,Rhea_americana:49.02514042):18.89557017):16.132139,Crypturellus_tataupa:84.0528495831):24.59706421,((Anas_platyrhynchos:71.154394668419,((Callipepla_californica:25.163854638900002,((Alectoris_rufa:18.79867721849,((Meleagris_gallopavo:12.973618718400001,Lagopus_lagopus:12.973618715999999):2.293679197,Phas…
	TREE tree_4947 = ((((Dromaius_novaehollandiae:68.78593713000001,Rhea_americana:68.78593714):7.987911298,Struthio_camelus:76.77384843):10.32970743,Crypturellus_tataupa:87.103555868):27.85981364,((Anas_platyrhynchos:82.07925923860999,((Callipepla_californica:33.575785225500006,(((Gallus_sonneratii:3.236520373,Gallus_gallus:3.2365203726000003):21.8056707902,((Meleagris_gallopavo:17.423126074,Lagopus…
	TREE tree_6424 = (((Struthio_camelus:67.77219142,(Dromaius_novaehollandiae:56.513109325,Rhea_americana:56.513109328):11.25908209):34.91539915,Crypturellus_tataupa:102.6875905671):18.88777442,((Anas_platyrhynchos:79.80035886869001,((Callipepla_californica:21.560665431,(((Gallus_sonneratii:2.292943321,Gallus_gallus:2.2929433211):12.8280947885,Alectoris_rufa:15.1210381117):0.2994429021,((Meleagris_g…
	TREE tree_0148 = (((Struthio_camelus:45.54134306,(Rhea_americana:40.337824559,Dromaius_novaehollandiae:40.33782455):5.2035185014):33.29817309,Crypturellus_tataupa:78.8395161447):28.39491515,((Anas_platyrhynchos:75.22466170783,((Callipepla_californica:38.561541864,((Alectoris_rufa:27.045146535,(Gallus_sonneratii:4.228814128,Gallus_gallus:4.2288141278):22.8163324084):1.057018389,((Meleagris_gallopa…
	TREE tree_3805 = (((Struthio_camelus:65.00443199,(Dromaius_novaehollandiae:37.670467844,Rhea_americana:37.670467835):27.33396415):23.71391259,Crypturellus_tataupa:88.71834457):5.531733148,((Anas_platyrhynchos:73.47122296437,((Callipepla_californica:25.7286098501,(((Gallus_sonneratii:3.194155428,Gallus_gallus:3.1941554274):15.5598816411,((Meleagris_gallopavo:12.209838995999998,Lagopus_lagopus:12.2…
	TREE tree_0567 = (((Struthio_camelus:65.30362778,(Rhea_americana:54.66654679,Dromaius_novaehollandiae:54.666546789):10.63708099):32.23065889,Crypturellus_tataupa:97.53428667899999):28.15922072,((Anas_platyrhynchos:81.10367280717,((Callipepla_californica:24.526949721300003,(((Gallus_sonneratii:3.842142888,Gallus_gallus:3.8421428878):15.9917502115,Alectoris_rufa:19.8338931033):0.767957171,((Meleagr…
	TREE tree_9041 = ((((Rhea_americana:55.02358916,Dromaius_novaehollandiae:55.023589169):21.48197972,Struthio_camelus:76.50556889):22.91996044,Crypturellus_tataupa:99.42552933600001):17.37108457,((Anas_platyrhynchos:82.16314839246999,((Callipepla_californica:21.1754654221,((Alectoris_rufa:15.471113907469999,((Lagopus_lagopus:12.556867544,Meleagris_gallopavo:12.556867544):0.7780842891,Phasianus_colc…
	TREE tree_5292 = (((Struthio_camelus:60.50772573,(Rhea_americana:55.77006077,Dromaius_novaehollandiae:55.77006076000001):4.737664965):15.25094374,Crypturellus_tataupa:75.758669465):41.36994603,((Anas_platyrhynchos:72.07637466485,((Callipepla_californica:28.4306114992,(((Gallus_sonneratii:4.245492646,Gallus_gallus:4.2454926462):17.460005363,Alectoris_rufa:21.7054980093):0.224507074,((Lagopus_lagop…
	TREE tree_0332 = ((((Dromaius_novaehollandiae:50.755360161,Rhea_americana:50.755360158):15.25907077,Struthio_camelus:66.01443093):24.44795801,Crypturellus_tataupa:90.462388947):28.20773616,((Anas_platyrhynchos:78.14927672838999,((Callipepla_californica:21.9835561902,((Alectoris_rufa:15.1252821647,((Meleagris_gallopavo:10.0464656131,Lagopus_lagopus:10.046465612799999):1.247927071,Phasianus_colchic…
	TREE tree_2616 = (((Struthio_camelus:55.38201479,(Dromaius_novaehollandiae:46.833815296,Rhea_americana:46.833815294):8.548199496):18.56707267,Crypturellus_tataupa:73.9490874684):28.44505934,((Anas_platyrhynchos:75.42464872302,((Callipepla_californica:26.9946441486,(((Gallus_sonneratii:2.454105001,Gallus_gallus:2.4541050010000003):14.514551828,((Meleagris_gallopavo:13.049636673000002,Lagopus_lagop…
	TREE tree_1740 = (((Struthio_camelus:69.1607258,(Rhea_americana:54.9676421,Dromaius_novaehollandiae:54.96764211):14.1930837):12.05683847,Crypturellus_tataupa:81.21756426549999):29.11649733,((Anas_platyrhynchos:84.26475413617,((Callipepla_californica:27.693804829999998,((Alectoris_rufa:16.6027529609,(Gallus_sonneratii:2.828465145,Gallus_gallus:2.8284651448):13.774287816529998):0.404480517,((Lagopu…
	TREE tree_9593 = ((((Dromaius_novaehollandiae:51.733806298,Rhea_americana:51.733806295):15.26640279,Struthio_camelus:67.00020909):37.07552761,Crypturellus_tataupa:104.075736704):3.408009399,((Anas_platyrhynchos:73.87225176025,((Callipepla_californica:20.7890027999,(((Gallus_sonneratii:1.96602573,Gallus_gallus:1.9660257301000001):13.528879140071998,((Lagopus_lagopus:11.156668959,Meleagris_gallopav…
	TREE tree_4916 = (((Struthio_camelus:71.34073904,(Rhea_americana:59.82854166999999,Dromaius_novaehollandiae:59.82854166):11.51219737):36.21260696,Crypturellus_tataupa:107.55334599800001):2.903837997,((Anas_platyrhynchos:78.66245361805902,((Callipepla_californica:23.6058642704,((((Meleagris_gallopavo:11.888069875,Lagopus_lagopus:11.88806987465):2.202397598,Phasianus_colchicus:14.0904674712):2.7844…
	TREE tree_4167 = ((((Struthio_camelus:49.96540922,Dromaius_novaehollandiae:49.96540922599999):6.848163033,Rhea_americana:56.813572254):21.00788581,Crypturellus_tataupa:77.82145806400001):43.53700234,((Anas_platyrhynchos:80.089599987391,((Callipepla_californica:40.19054087999999,(((Gallus_sonneratii:3.00566977,Gallus_gallus:3.0056697697):20.5518845984,((Meleagris_gallopavo:16.504747118,Lagopus_lag…
	TREE tree_2168 = (((Struthio_camelus:68.19421474,(Rhea_americana:46.533938222,Dromaius_novaehollandiae:46.533938230000004):21.660276513):17.4389719,Crypturellus_tataupa:85.63318664799999):34.37899386,((Anas_platyrhynchos:79.26628628976,((Callipepla_californica:48.06518179700001,((Alectoris_rufa:34.035192817,(Gallus_sonneratii:5.224318194,Gallus_gallus:5.224318194):28.810874626):0.4343801913,((Mel…
	TREE tree_5080 = ((((Dromaius_novaehollandiae:54.30828534,Rhea_americana:54.308285346):3.779886614,Struthio_camelus:58.08817195):32.72327472,Crypturellus_tataupa:90.81144666899999):28.68852473,((Anas_platyrhynchos:78.69511757022,((Callipepla_californica:46.08534177,((((Meleagris_gallopavo:24.106717082,Lagopus_lagopus:24.106717083):2.85080618,Phasianus_colchicus:26.957523258000002):3.5470803309,(G…
	TREE tree_6606 = ((((Dromaius_novaehollandiae:45.701768859999994,Rhea_americana:45.701768865999995):7.861736252,Struthio_camelus:53.56350512):12.9844233,Crypturellus_tataupa:66.54792841400001):31.121796,((Anas_platyrhynchos:81.77715242172,((Callipepla_californica:28.711631609199998,(((Gallus_sonneratii:3.15563084,Gallus_gallus:3.1556308401):16.701188005200002,((Meleagris_gallopavo:13.85540355,Lag…
	TREE tree_5624 = (((Struthio_camelus:64.59735688,(Rhea_americana:42.47024634,Dromaius_novaehollandiae:42.470246339800006):22.12711054):8.771481667,Crypturellus_tataupa:73.36883855479999):27.73546945,((Anas_platyrhynchos:82.678232410666,((Callipepla_californica:22.960133400700002,((((Meleagris_gallopavo:10.503711698,Lagopus_lagopus:10.5037116992):1.103932244,Phasianus_colchicus:11.607643941699997)…
	TREE tree_3281 = ((((Rhea_americana:47.543398637,Dromaius_novaehollandiae:47.54339863):6.217982465,Struthio_camelus:53.7613811):28.88117394,Crypturellus_tataupa:82.64255503999999):20.87466316,((Anas_platyrhynchos:78.71323772190999,((Callipepla_californica:33.857007980800006,(((Meleagris_gallopavo:14.518615373000001,Lagopus_lagopus:14.518615372800001):1.615020295,Phasianus_colchicus:16.13363566549…
	TREE tree_9951 = ((((Dromaius_novaehollandiae:42.71901278,Struthio_camelus:42.719012778999996):13.07196793,Rhea_americana:55.790980698):22.60440147,Crypturellus_tataupa:78.39538217142001):25.55457833,((Anas_platyrhynchos:76.521461655425,((Callipepla_californica:26.164758930599998,(((Gallus_sonneratii:1.989284731,Gallus_gallus:1.9892847306):17.133170836389997,((Lagopus_lagopus:13.097315163060001,M…
	TREE tree_6778 = (((Struthio_camelus:47.05292053,(Dromaius_novaehollandiae:39.256679451,Rhea_americana:39.256679455000004):7.796241076):30.84968392,Crypturellus_tataupa:77.9026044482):33.61677555,((Anas_platyrhynchos:77.25830453406999,((Callipepla_californica:33.325699048900006,(((Gallus_sonneratii:3.579781647,Gallus_gallus:3.5797816474):21.3667201917,((Meleagris_gallopavo:18.60812183,Lagopus_lag…
	TREE tree_9355 = (((Struthio_camelus:61.22550399,(Rhea_americana:34.314189619000004,Dromaius_novaehollandiae:34.31418961):26.911314377):17.2839889,Crypturellus_tataupa:78.509492888):39.06459931,((Anas_platyrhynchos:82.11520583052601,((Callipepla_californica:31.774269879600006,(((Gallus_sonneratii:3.274608565,Gallus_gallus:3.2746085648):19.013060106100003,((Lagopus_lagopus:15.4555993551,Meleagris_…
	TREE tree_5683 = ((((Struthio_camelus:42.78598518,Dromaius_novaehollandiae:42.785985175):11.55621908,Rhea_americana:54.342204251):21.70296058,Crypturellus_tataupa:76.04516482700001):39.80340977,((Anas_platyrhynchos:89.30722510519,((Callipepla_californica:23.9194578891,(((Gallus_sonneratii:2.698094283,Gallus_gallus:2.6980942829999996):12.163424032570001,((Meleagris_gallopavo:10.321384685,Lagopus_l…
	TREE tree_6400 = ((((Struthio_camelus:70.39596151,Dromaius_novaehollandiae:70.39596151):5.597261841,Rhea_americana:75.993223346):18.65377747,Crypturellus_tataupa:94.6470008211):18.55032488,((Anas_platyrhynchos:86.467497991885,((Callipepla_californica:22.26037030041,((((Meleagris_gallopavo:12.285552731,Lagopus_lagopus:12.28555273):1.080169276,Phasianus_colchicus:13.365722007299999):3.9115919341,(G…
	TREE tree_8535 = ((((Struthio_camelus:41.75951967,Dromaius_novaehollandiae:41.75951967):5.099928272,Rhea_americana:46.859447947):29.77143533,Crypturellus_tataupa:76.630883268):23.48828012,((Anas_platyrhynchos:76.352931639729,((Callipepla_californica:29.918756269000003,((Alectoris_rufa:21.25460300041,(Gallus_sonneratii:3.629459268,Gallus_gallus:3.6294592681):17.625143732999998):1.950133833,((Melea…
	TREE tree_5921 = (((Struthio_camelus:68.07578121,(Dromaius_novaehollandiae:59.477203207,Rhea_americana:59.477203201):8.59857801):14.80590924,Crypturellus_tataupa:82.88169045699999):37.92941504,((Anas_platyrhynchos:87.15507372496002,((Callipepla_californica:42.420240288600006,(((Gallus_sonneratii:5.332330922,Gallus_gallus:5.3323309221):26.671536840799998,Alectoris_rufa:32.0038677689):0.3608545007,…
	TREE tree_2385 = ((((Dromaius_novaehollandiae:41.5259638,Rhea_americana:41.525963795100004):17.80324533,Struthio_camelus:59.32920912):12.83188999,Crypturellus_tataupa:72.16109910293301):30.47164709,((Anas_platyrhynchos:79.810230232554,((Callipepla_californica:28.21821648,((((Meleagris_gallopavo:11.688954481,Lagopus_lagopus:11.6889544806):0.6206673378,Phasianus_colchicus:12.309621819):3.5244775461…
	TREE tree_5375 = (((Struthio_camelus:57.68111879,(Rhea_americana:43.873222281000004,Dromaius_novaehollandiae:43.873222282):13.8078965):10.87984058,Crypturellus_tataupa:68.560959371):27.31236115,((Anas_platyrhynchos:78.86894964123,((Callipepla_californica:31.8005118609,(((Gallus_sonneratii:4.563064942,Gallus_gallus:4.5630649424000005):19.1642964795,Alectoris_rufa:23.7273614228):1.237515955,((Melea…
	TREE tree_9661 = (((Struthio_camelus:52.54674423,(Rhea_americana:47.95838751,Dromaius_novaehollandiae:47.95838752):4.588356715):21.46605271,Crypturellus_tataupa:74.0127969455):34.79551875,((Anas_platyrhynchos:80.44694869904501,((Callipepla_californica:37.8821584383,(((Gallus_sonneratii:3.987765291,Gallus_gallus:3.9877652904):20.5889599095,((Lagopus_lagopus:18.7743891855,Meleagris_gallopavo:18.774…
	TREE tree_6075 = ((((Dromaius_novaehollandiae:39.866033867,Rhea_americana:39.866033862):5.732271752,Struthio_camelus:45.59830561):26.75238655,Crypturellus_tataupa:72.35069216100001):32.40347594,((Anas_platyrhynchos:84.08529511503599,((Callipepla_californica:17.9601561197,(((Gallus_sonneratii:1.910148662,Gallus_gallus:1.9101486627):10.4317195852,Alectoris_rufa:12.3418682483):0.06838610885,((Meleag…
	TREE tree_7627 = ((((Rhea_americana:58.17692622,Dromaius_novaehollandiae:58.17692622):2.381267348,Struthio_camelus:60.55819357):35.68480491,Crypturellus_tataupa:96.2429984735):20.14495873,((Anas_platyrhynchos:76.482490486514,((Callipepla_californica:25.3526215399,((((Meleagris_gallopavo:11.948895172,Lagopus_lagopus:11.948895172):1.627678057,Phasianus_colchicus:13.5765732287):3.3159519252,Alectori…
	TREE tree_0066 = ((((Rhea_americana:51.55388395999999,Dromaius_novaehollandiae:51.553883962):9.132446587,Struthio_camelus:60.68633054):26.91851496,Crypturellus_tataupa:87.6048454999):24.3473937,((Anas_platyrhynchos:73.54177383078,((Callipepla_californica:26.54608034,((((Meleagris_gallopavo:12.095085441,Lagopus_lagopus:12.095085440000002):2.071037295,Phasianus_colchicus:14.1661227353):3.6901759241…
	TREE tree_0088 = ((((Rhea_americana:69.11948088,Dromaius_novaehollandiae:69.11948086999999):7.731270407,Struthio_camelus:76.85075128):24.77764766,Crypturellus_tataupa:101.62839893520001):23.03375886,((Anas_platyrhynchos:77.472149336946,((Callipepla_californica:24.245049480800002,(((Gallus_sonneratii:2.684035657,Gallus_gallus:2.6840356565):12.85721295193,((Meleagris_gallopavo:11.361129247000001,La…
	TREE tree_0134 = (((Struthio_camelus:55.55155485,(Rhea_americana:48.102834769,Dromaius_novaehollandiae:48.10283477):7.44872008):20.8507623,Crypturellus_tataupa:76.4023171587):28.56327825,((Anas_platyrhynchos:77.16407035063,((Callipepla_californica:21.2558498999,(((Gallus_sonneratii:1.677078254,Gallus_gallus:1.6770782541):11.7044273596,((Meleagris_gallopavo:9.0132182843,Lagopus_lagopus:9.013218284…
	TREE tree_6858 = ((((Rhea_americana:66.49178761099999,Dromaius_novaehollandiae:66.49178761):7.879043962,Struthio_camelus:74.37083157):18.07363596,Crypturellus_tataupa:92.444467527):19.37393297,((Anas_platyrhynchos:86.41187488935002,((Callipepla_californica:21.599982149140004,((Alectoris_rufa:15.4290104355,(Gallus_sonneratii:2.593559892,Gallus_gallus:2.5935598917):12.8354505444):0.7666117557,((Mel…
	TREE tree_4935 = (((Struthio_camelus:83.71242936,(Rhea_americana:70.20382232,Dromaius_novaehollandiae:70.20382232):13.50860704):42.49248526,Crypturellus_tataupa:126.20491461799999):3.407412589,((Anas_platyrhynchos:84.95722663332998,((Callipepla_californica:25.57906608952,((((Meleagris_gallopavo:13.241391974999999,Lagopus_lagopus:13.241391975):0.7362266947,Phasianus_colchicus:13.9776186703):4.5623…
	TREE tree_3540 = ((((Rhea_americana:51.37190479,Dromaius_novaehollandiae:51.37190479):9.039685702,Struthio_camelus:60.41159049):25.46452948,Crypturellus_tataupa:85.87611997799999):27.46233632,((Anas_platyrhynchos:88.25317702336001,((Callipepla_californica:39.436884897,((((Lagopus_lagopus:20.5709366089,Meleagris_gallopavo:20.570936608):1.348621008,Phasianus_colchicus:21.9195576168):5.1084709240000…
	TREE tree_7781 = ((((Rhea_americana:50.431878753,Dromaius_novaehollandiae:50.431878751):18.45777834,Struthio_camelus:68.88965709):22.36454884,Crypturellus_tataupa:91.254205942):10.49423256,((Anas_platyrhynchos:79.96664250951,((Callipepla_californica:22.39830026971,((Alectoris_rufa:16.12237586008,(Gallus_sonneratii:3.166215973,Gallus_gallus:3.1662159734):12.9561598869):0.5608525348,((Lagopus_lagop…
	TREE tree_9855 = (((Struthio_camelus:76.34813605,(Dromaius_novaehollandiae:58.803402657,Rhea_americana:58.80340266):17.54473338):26.14814771,Crypturellus_tataupa:102.49628375699999):17.56990665,((Anas_platyrhynchos:88.58566959417999,((Callipepla_californica:30.63798495107,((((Lagopus_lagopus:16.321220923,Meleagris_gallopavo:16.3212209244):1.069956131,Phasianus_colchicus:17.391177054):7.628595983,…
	TREE tree_9541 = (((Struthio_camelus:60.96596402,(Rhea_americana:43.08334318,Dromaius_novaehollandiae:43.08334318):17.882620842999998):21.5274097,Crypturellus_tataupa:82.493373713):28.04745918,((Anas_platyrhynchos:70.84186117322,((Callipepla_californica:20.092957468,(((Gallus_sonneratii:2.420337607,Gallus_gallus:2.4203376071):12.781380025299999,((Meleagris_gallopavo:11.164358200999999,Lagopus_lag…
	TREE tree_2570 = (((Struthio_camelus:61.12717362,(Dromaius_novaehollandiae:45.394367512,Rhea_americana:45.394367511):15.73280611):28.2036997,Crypturellus_tataupa:89.330873333):20.86215438,((Anas_platyrhynchos:76.52609272431,((Callipepla_californica:20.846495430599997,(((Gallus_sonneratii:2.76320476,Gallus_gallus:2.7632047596):11.3864485551,((Meleagris_gallopavo:10.219419944,Lagopus_lagopus:10.219…
	TREE tree_7391 = ((((Rhea_americana:55.84388015,Dromaius_novaehollandiae:55.843880147):7.473121979,Struthio_camelus:63.31700213):31.53947915,Crypturellus_tataupa:94.85648128400001):17.99046362,((Anas_platyrhynchos:78.77438349136702,((Callipepla_californica:23.0933279908,(((Gallus_sonneratii:2.566061507,Gallus_gallus:2.5660615069):14.1002766195,((Meleagris_gallopavo:11.865576148,Lagopus_lagopus:11…
	TREE tree_6483 = ((((Dromaius_novaehollandiae:43.588870824000004,Rhea_americana:43.588870829):14.73774879,Struthio_camelus:58.32661962):15.25859881,Crypturellus_tataupa:73.58521842249999):23.69226569,((Anas_platyrhynchos:78.61514907035,((Callipepla_californica:39.9109920595,((((Meleagris_gallopavo:19.694222685,Lagopus_lagopus:19.694222685):1.272463893,Phasianus_colchicus:20.9666865778):4.73497840…
	TREE tree_9820 = ((((Rhea_americana:37.175801759,Dromaius_novaehollandiae:37.175801753):13.20288924,Struthio_camelus:50.378691):14.07987115,Crypturellus_tataupa:64.45856214921):34.85097574,((Anas_platyrhynchos:74.75173257178,((Callipepla_californica:36.734512529999996,((Alectoris_rufa:27.044899769300002,(Gallus_sonneratii:3.304142099,Gallus_gallus:3.3041420983000003):23.7407576713):0.5468719167,(…
	TREE tree_4779 = (((Struthio_camelus:58.8485108,(Rhea_americana:44.88965356,Dromaius_novaehollandiae:44.889653553):13.95885724):18.44850927,Crypturellus_tataupa:77.2970200718):14.42865053,((Anas_platyrhynchos:78.156632355113,((Callipepla_californica:28.491282370300002,(((Gallus_sonneratii:4.326455212,Gallus_gallus:4.3264552122):15.4808472292,Alectoris_rufa:19.8073024396):0.9450347657,((Meleagris_…
	TREE tree_7626 = (((Struthio_camelus:59.28744971,(Dromaius_novaehollandiae:52.116426680000004,Rhea_americana:52.116426684):7.17102303):16.5469582,Crypturellus_tataupa:75.834407919):42.27533028,((Anas_platyrhynchos:70.90008774075999,((Callipepla_californica:28.724969460999997,(((Gallus_sonneratii:3.584392355,Gallus_gallus:3.5843923546000003):16.0804972998,((Lagopus_lagopus:15.318964994999998,Melea…
	TREE tree_8224 = (((Struthio_camelus:63.84979826,(Rhea_americana:52.661155539,Dromaius_novaehollandiae:52.66115554):11.18864272):24.49726886,Crypturellus_tataupa:88.347067121):19.77531868,((Anas_platyrhynchos:73.68311126738,((Callipepla_californica:35.58821995,((((Meleagris_gallopavo:19.983065612,Lagopus_lagopus:19.983065612):1.586323784,Phasianus_colchicus:21.569389394399998):3.9575608301000003,…
	TREE tree_8775 = (((Struthio_camelus:55.45479599,(Rhea_americana:49.220238633,Dromaius_novaehollandiae:49.220238634):6.234557352):45.33415823,Crypturellus_tataupa:100.7889542201):4.994584282,((Anas_platyrhynchos:82.66997661298001,((Callipepla_californica:30.629181782,((((Lagopus_lagopus:14.932872889600002,Meleagris_gallopavo:14.93287289):1.837041436,Phasianus_colchicus:16.7699143275):4.1220148086…
	TREE tree_3620 = ((((Dromaius_novaehollandiae:71.597158279,Rhea_americana:71.59715828):4.65700316,Struthio_camelus:76.25416144):15.12319099,Crypturellus_tataupa:91.3773524325):24.47684227,((Anas_platyrhynchos:85.210599752983,((Callipepla_californica:27.1698313909,(((Gallus_sonneratii:3.444911638,Gallus_gallus:3.4449116381):16.0058072153,((Lagopus_lagopus:13.613687674000001,Meleagris_gallopavo:13.…
	TREE tree_0321 = ((((Rhea_americana:64.53324980000001,Dromaius_novaehollandiae:64.533249807):3.656564207,Struthio_camelus:68.18981401):27.25281183,Crypturellus_tataupa:95.44262583382):23.32074877,((Anas_platyrhynchos:88.79293082851,((Callipepla_californica:40.2198760187,((Alectoris_rufa:26.3341523512,(Gallus_sonneratii:3.886523564,Gallus_gallus:3.8865235632):22.447628794000003):1.839023334,((Mele…
	TREE tree_6542 = (((Struthio_camelus:61.74989408,(Rhea_americana:51.892348853,Dromaius_novaehollandiae:51.892348854999995):9.857545227):20.82601724,Crypturellus_tataupa:82.575911319):35.66646588,((Anas_platyrhynchos:90.29207682439,((Callipepla_californica:28.579300109000002,(((Meleagris_gallopavo:15.397857199,Lagopus_lagopus:15.397857198999999):1.54976834,Phasianus_colchicus:16.94762553828):5.635…
	TREE tree_6034 = (((Struthio_camelus:73.86066723,(Dromaius_novaehollandiae:59.961350338,Rhea_americana:59.96135033):13.8993169):23.79277414,Crypturellus_tataupa:97.653441379):36.60598803,((Anas_platyrhynchos:98.19337558461,((Callipepla_californica:40.0676587093,(((Gallus_sonneratii:4.85129894,Gallus_gallus:4.851298941):24.765647574200003,Alectoris_rufa:29.616946518700004):0.4128226797,((Meleagris…
	TREE tree_0786 = ((((Struthio_camelus:46.38555126,Dromaius_novaehollandiae:46.385551259):8.90141452,Rhea_americana:55.286965781999996):40.23176613,Crypturellus_tataupa:95.518731908):19.99066329,((Anas_platyrhynchos:78.80388446134,((Callipepla_californica:23.332365269,(((Gallus_sonneratii:2.110612091,Gallus_gallus:2.1106120916):15.212529270000001,Alectoris_rufa:17.323141361):0.486542517,((Meleagri…
	TREE tree_1901 = (((Struthio_camelus:62.91494626,(Dromaius_novaehollandiae:47.59153361,Rhea_americana:47.591533600000005):15.32341266):16.15764546,Crypturellus_tataupa:79.072591725):38.18753088,((Anas_platyrhynchos:82.61397291761001,((Callipepla_californica:26.2565184895,(((Gallus_sonneratii:2.915117247,Gallus_gallus:2.9151172474):16.4648750177,Alectoris_rufa:19.37999226477):0.3352512214,((Lagopu…
	TREE tree_8471 = ((((Struthio_camelus:53.8715919,Dromaius_novaehollandiae:53.871591897):5.33034447,Rhea_americana:59.20193638):27.63822646,Crypturellus_tataupa:86.8401628284):23.46777437,((Anas_platyrhynchos:74.40955483603,((Callipepla_californica:24.3917806404,(((Gallus_sonneratii:2.952090301,Gallus_gallus:2.9520903009):13.410561916599999,Alectoris_rufa:16.3626522177):0.9371368243,((Lagopus_lago…
	TREE tree_1500 = ((((Struthio_camelus:40.398506543,Dromaius_novaehollandiae:40.39850655):9.158366807,Rhea_americana:49.556873353):13.15346659,Crypturellus_tataupa:62.710339948):37.76003985,((Anas_platyrhynchos:75.45309388628,((Callipepla_californica:39.205692709,((((Lagopus_lagopus:18.7685829956,Meleagris_gallopavo:18.768582991):2.629326414,Phasianus_colchicus:21.397909409):4.0518653733,(Gallus_s…
	TREE tree_3730 = (((Struthio_camelus:72.78315853,(Dromaius_novaehollandiae:59.63732864,Rhea_americana:59.637328642):13.1458299):12.50024217,Crypturellus_tataupa:85.283400699):10.29623221,((Anas_platyrhynchos:79.14988825147,((Callipepla_californica:34.7664250879,(((Gallus_sonneratii:2.334316506,Gallus_gallus:2.3343165063):21.4136440526,((Lagopus_lagopus:17.51587487,Meleagris_gallopavo:17.515874872…
	TREE tree_0176 = ((((Dromaius_novaehollandiae:66.09758487,Rhea_americana:66.09758487):10.49739985,Struthio_camelus:76.59498472):19.43696804,Crypturellus_tataupa:96.0319527588):23.81219194,((Anas_platyrhynchos:73.143653676469,((Callipepla_californica:23.178894530100003,(((Gallus_sonneratii:3.093765999,Gallus_gallus:3.093765999):14.591015311200001,((Meleagris_gallopavo:13.66903666,Lagopus_lagopus:1…
	TREE tree_8701 = ((((Struthio_camelus:49.92185724,Dromaius_novaehollandiae:49.921857239999994):8.615048351,Rhea_americana:58.536905587999996):32.11915591,Crypturellus_tataupa:90.656061487):11.66536871,((Anas_platyrhynchos:72.62171844077,((Callipepla_californica:23.725773000700006,(((Gallus_sonneratii:2.078822988,Gallus_gallus:2.078822989):15.1661504752,((Lagopus_lagopus:11.7916353799,Meleagris_ga…
	TREE tree_4642 = (((Struthio_camelus:64.45377482,(Dromaius_novaehollandiae:60.3199855,Rhea_americana:60.319985499):4.133789317):36.57631294,Crypturellus_tataupa:101.030087756):11.09400085,((Anas_platyrhynchos:73.4574591782,((Callipepla_californica:25.211188326299997,((Alectoris_rufa:17.678380643300002,(Gallus_sonneratii:2.893383439,Gallus_gallus:2.8933834392):14.7849972049):0.09397270149,((Meleag…
END;
