# Supplementary material for: Decoupling body shape and mass distribution in birds and their dinosaurian ancestors
Source: Nat Commun. 2023 Mar 22;14:1575. doi: 10.1038/s41467-023-37317-y (PMC10033513; doi:10.1038/s41467-023-37317-y)
Supplement: Supplementary file 4 — Supplementary Code 1-4 [file 41467_2023_37317_MOESM4_ESM.zip › SupplementaryCode1/CoM_linearnorm_new.csv]

Taxa	BirdTree_names	LocomotorMode	Ratite	Ontogeny	Body_mass	Model_Mass_het	rawDV	rawCC	DVCoM/BM33	CCCoM/BM33	PelvicWidth	PelvicLength	ThighLength	ShankLength	MTLength	FootLength	ShoulderWidth	HumeralLength	ForearmLength	HandLength	NeckLength	SkullLength	SternumLength	SternumDepth1	SternumDepth2	HindlimbLength	ForelimbLength	GALength
Mallard	Anas_platyrhynchos	Flying	FALSE	Adult	1.12	0.94459309	21.41547965	58.18095819	-20.62936493	-56.04526435	27.996287	62.19408267	44.71553644	77.85034974	42.67089765	55.28256117	46.70016791	80.91062605	71.08900646	91.8066536	148.8059171	100.3020375	87.80754307	16.40738069	39.00061269	220.519345	243.8062861	94.31001793
Clarks_grebe	Aechmophorus_clarkii	Flying	FALSE	Adult	1.257	1.218242759	31.03059216	66.88667701	-28.77460838	-62.02388686	12.04717933	100.1115731	35.72490761	111.1178168	72.25599889	62.91177568	43.45375902	102.6282749	95.59453915	78.03065585	260.8627644	104.5381872	64.60985226	12.99013947	23.10230458	282.010499	276.2534699	100.7360982
Chilean_flamingo	Phoenicopterus_chilensis	Flying	FALSE	Adult	2.55	3.783453821	38.56295077	124.6665253	-28.31470221	-91.53592941	26.61749803	70.83454399	53.02356251	196.7001928	189.5908953	46.3038076	38.41096579	131.4728694	143.2506816	109.1311032	327.4330654	84.41196803	78.54739267	30.79322918	41.35016016	485.6184583	383.8546542	100.604778
Pigeon	Columba_livia	Flying	FALSE	Adult	0.56	0.449335035	16.04432681	43.92988106	-19.42761331	-53.19342795	46.75243947	63.13010821	49.071879	74.16451594	33.05181323	40.15204109	42.1188277	62.1368463	69.4313645	83.95968902	92.8028582	60.46294764	91.0016001	29.1590064	28.85186771	196.4402493	215.5278998	94.748681
Hummingbird	Calypte_anna	Flying	FALSE	Adult	0.005	0.004000852	3.100130961	13.08606574	-17.81229745	-75.18808027	42.64022969	55.55821357	45.8217336	68.62224639	24.78467293	27.57388619	58.08937201	20.57412712	22.49949193	85.65225526	94.89755603	167.4396179	110.7983991	53.75287559	40.04385226	166.8025391	128.7258743	89.39902292
Black_throated_diver	Gavia_arctica	Flying	FALSE	Adult	1.83	1.215441726	25.33058349	87.0720237	-20.75087118	-71.32959837	15.94830901	104.8804981	31.50016591	103.6718201	62.44837791	46.55019752	42.74109872	115.9382737	99.20175448	102.9512088	170.797883	93.53265777	121.1481821	20.80805273	20.38179312	244.1705614	318.091237	106.8080663
Sooty_shearwater	Procellaria_westlandica	Flying	FALSE	Adult	0.505	0.642294888	18.53852551	60.65395378	-23.22678149	-75.99289004	16.90232181	99.35118103	43.23760689	107.8727226	68.64984463	69.19220555	57.56380986	131.3801175	123.1788955	132.470327	99.09309643	113.2818821	92.88767347	31.44861292	52.34866445	288.9523796	387.0293401	119.5741945
Scarlet_ibis	Eudocimus_ruber	Flying	FALSE	Adult	0.6	0.580139755	18.28994611	62.6216422	-21.64823597	-74.11985138	31.83009641	78.85175757	56.05890782	124.7597859	85.17903717	59.23330963	39.45927327	96.78808764	114.5659223	82.1413771	167.0046758	162.2207022	85.55983301	28.12662152	45.25147886	325.2310405	293.4953871	107.7721154
Brown_pelican	Pelecanus_occidentalis	Flying	FALSE	Adult	2.81	4.746062287	33.10021868	224.2898886	-23.5373615	-159.4911574	39.24203977	98.77942437	62.35304811	94.05035738	58.01366197	80.46683883	60.78615853	198.6360059	247.4284945	131.3834401	342.3879548	297.0132057	78.53996369	24.37633227	39.25217854	294.8839063	577.4479405	129.282672
Brandts_cormorant	Phalacrocorax_penicillatus	Flying	FALSE	Adult	1.18	1.411780547	27.35119931	64.68108974	-25.89734914	-61.24297311	18.22528643	98.61056475	45.60294238	101.3928113	55.51499224	59.71504183	58.91374765	118.770412	128.8440608	95.01904682	149.3028194	115.6367239	48.44316807	15.84660417	32.44990612	262.2257878	342.6335196	118.3031458
Western_gull	Larus_occidentalis	Flying	FALSE	Adult	0.987	1.131127382	22.72629306	76.9851802	-22.82464032	-77.31833092	32.82928345	70.44460407	52.87267079	110.6692408	68.11322056	57.49172948	56.13623389	127.6905927	142.2977212	127.5772343	125.0490216	114.9457816	82.63711841	22.54068574	39.67915632	289.1468616	397.5655481	112.2192465
Buzzard	Buteo_buteo	Flying	FALSE	Adult	0.69	0.559321912	27.3586534	63.4674708	-30.92249425	-71.73498171	30.68697736	50.9455649	74.10957453	106.1890866	70.1593095	45.99593535	53.40386821	107.9234978	125.1890373	101.7791116	71.76132726	76.08688394	51.8233492	24.15485761	39.61457697	296.4539059	334.8916466	106.8538512
Turkey_vulture	Cathartes_aura	Flying	FALSE	Adult	1.893	1.959213846	22.17826294	74.80281728	-17.9666797	-60.59799463	31.78162401	69.20525404	47.48609731	93.97758243	51.37137935	52.67539179	45.00921111	113.3990453	138.5893813	112.8994426	71.81936279	63.76955535	47.04674761	22.94028508	43.7397755	245.5104509	364.8878692	88.65697834
Great_horned_owl	Bubo_virginianus	Flying	FALSE	Adult	1.268	0.874236255	30.62159756	70.65121034	-28.31382157	-65.32662966	22.796397	67.02715363	62.01136292	111.8154258	56.61046515	38.39776274	42.15917975	110.8230106	129.9372236	97.13686034	51.30822231	63.78417985	33.6824176	19.74942378	33.70862085	268.8350166	337.8970946	100.4603412
Common_kingfisher	Alcedo_atthis	Flying	FALSE	Adult	0.0304	0.028846099	7.222443793	29.30854115	-22.87367194	-92.8209308	47.54334384	51.87083556	41.58612555	78.77998735	30.10911552	34.78295643	47.79713352	69.87747228	89.27139652	65.24462219	79.97709492	206.2525913	87.85491852	28.97306822	35.73341914	185.2581849	224.393491	97.66275983
Great_spotted_woodpecker	Dendrocopos_major	Flying	FALSE	Adult	0.106	0.115173185	10.79557353	38.63536269	-22.64095724	-81.02780196	35.21604044	57.1314695	54.53117154	83.76081211	59.82580161	43.14311922	37.58240755	76.61990431	86.81606951	73.30516952	107.9046411	124.1487141	75.94633858	21.78026585	32.71117969	241.2609045	236.7411433	113.1792361
Merlin	Falco_columbarius	Flying	FALSE	Adult	0.129	0.144850314	12.57348539	39.32367119	-24.71502631	-77.29643275	37.94949082	55.48126601	77.51936224	110.9489828	72.28355248	54.50262767	55.99311247	84.38849246	96.9598253	98.29455032	49.39695746	69.64259843	78.34522465	28.98352892	41.01952189	315.2545252	279.6428681	116.1777929
Green_parrot	Psittacula_krameri	Flying	FALSE	Adult	0.375	0.37461355	16.94155783	53.72813859	-23.41655616	-74.26282677	32.64616018	46.264064	54.64383554	80.62130839	28.3189242	35.3561534	42.89264983	69.29567323	85.22320334	81.27175193	73.49453637	63.36270265	79.83692589	15.63639122	38.49521072	198.9402215	235.7906285	99.25910954
Blackbird	Turdus_merula	Flying	FALSE	Adult	0.092	0.083893135	12.70133023	26.42205035	-27.9125314	-58.0652811	38.28355666	49.98704425	60.88346948	102.42662	72.3977607	45.43553877	45.25869514	57.94367574	71.53817334	65.4597332	64.80604623	90.48456903	61.15741217	19.57351579	43.24357089	281.143389	194.9415823	102.7037317
Violet_turaco	Musophaga_violacea	Flying	FALSE	Adult	0.29	0.314607033	15.90758442	47.6193562	-23.93386832	-71.6460382	38.30836214	32.00833792	71.72539124	111.4751943	66.04423196	52.49052755	50.43209942	78.34766902	72.87381964	70.48036878	91.79583026	81.01652604	55.11897217	10.63270168	29.19763577	301.735345	221.7018574	116.7260292
Ostrich_adult	Struthio_camelus	Terrestrial	TRUE	Adult	105.07	105.8836	159.2464255	150.8802877	-34.27533524	-32.47465321	21.52345657	89.26466191	51.65629577	109.7696285	94.70320891	49.50395011	50.34723914	120.7377667	22.81486397	32.28518486	195.7805895	41.25551585	22.71628653	13.46406283	42.80430074	305.6330833	175.8378156	113.2990449
Rhea_adult	Rhea_americana	Terrestrial	TRUE	Adult	32	29.23236207	95.9221003	60.71546728	-30.56463308	-19.34638602	13.1757399	77.93121657	58.79769183	103.0229369	92.72340587	26.83013689	45.17362619	78.12118792	59.20025957	36.02901439	169.4344186	48.07574784	32.98177954	10.96157222	27.39480007	281.3741715	173.3504619	81.90747929
Emu_adult	Dromaius_novaehollandiae	Terrestrial	TRUE	Adult	38.1	34.86977419	102.2400768	111.5016005	-30.7550137	-33.54098862	14.03462364	80.41794702	61.5273501	122.7814991	117.147081	35.11083642	24.62798614	26.30777957	17.7200645	19.50154883	176.1613784	49.80011151	25.92197319	2.832762952	25.65415961	336.5667666	63.5293929	120.5972817
Tinamou	Crypturellus_tataupa	Terrestrial	TRUE	Adult	0.417	0.347776167	19.07710198	39.15240187	-25.46053371	-52.25327456	48.42039785	89.83123741	66.58531785	103.0953238	62.15062027	28.81222685	40.73901044	75.01455522	79.64250599	72.97855221	117.5067417	68.15396234	113.7487032	21.05776275	29.60755431	260.6434888	227.6356134	104.9752519
Leghorn	Gallus_gallus	Terrestrial	FALSE	Adult	1.08	0.823631756	35.39814903	51.0751532	-34.51045729	-49.79432376	42.3261304	89.98320122	68.68283669	105.6628949	71.63045488	48.20776466	41.05005512	68.37958992	63.28086438	62.1295129	128.1096836	60.62638008	72.40071494	39.62034957	40.41993531	294.1839511	193.7899672	103.79417
Californian_quail	Callipepla_californica	Terrestrial	FALSE	Adult	0.25	0.160356828	16.7602009	29.01189974	-26.48250221	-45.84119867	34.32380618	62.77307057	60.07043879	90.32006038	50.02362563	40.44232536	36.84653765	48.73188755	43.92320314	47.81464168	70.7195984	51.76773031	66.04501402	40.2047947	23.94271232	240.8564502	140.4697324	88.4152771
Guineafowl	Numida_meleagris	Terrestrial	FALSE	Adult	1.352	1.381218621	34.017412	50.61764238	-30.7949116	-45.82258705	37.18425105	76.60603941	67.44115217	94.59220451	58.34240752	36.31096511	37.54057854	62.23269914	61.19806981	63.54301549	135.7275161	52.54395351	89.30464635	39.87100371	45.10221702	256.6867293	186.9737844	102.6151265
Junglefowl	Gallus_sonneratii	Terrestrial	FALSE	Adult	2.94	2.656437432	44.35613503	65.88209326	-31.07413712	-46.15436396	35.02800357	54.9239096	60.94872621	95.97672978	68.90008302	39.79181206	35.02800357	62.8402384	59.8978861	105.0840107	80.4943522	54.15329352	56.74536578	17.51400179	24.5196025	265.6173511	227.8221352	95.27616971
Ptarmigan	Lagopus_lagopus	Terrestrial	FALSE	Adult	0.589	0.466275475	18.22199083	44.51204824	-21.6999022	-53.0077697	50.95851617	57.2788594	61.65362714	85.73654369	44.65791865	27.85247798	42.42268827	66.69258705	67.26827186	73.1686178	105.9416065	60.48814222	75.05249584	37.31495839	25.38893765	219.9005675	207.1294767	91.88318639
Wild_turkey	Meleagris_gallopavo	Terrestrial	FALSE	Adult	4.62	4.714707634	48.78025173	79.01795357	-29.43826329	-47.68633288	38.31581114	81.4665768	58.16270279	109.3124376	78.39141484	37.71417291	44.24467815	67.91416409	67.97967505	64.37981526	134.115429	54.43722471	83.52870685	49.48361976	40.82666177	283.5807281	200.2736544	98.59854859
Red_legged_partridge	Alectoris_rufa	Terrestrial	FALSE	Adult	0.445	0.367795405	22.9881713	37.3196965	-30.02932852	-48.75052529	34.93280347	78.79952556	66.66399074	92.69828533	54.78554258	43.08705873	46.23014639	60.3153484	57.63749632	64.42042029	78.70942387	58.64598072	77.97380225	40.313612	32.47726579	257.2348774	182.373265	106.8340984
Pheasant	Phasianus_colchicus	Terrestrial	FALSE	Adult	1.44	1.073372279	33.44033559	59.32211342	-29.64906518	-52.59651783	30.08186218	77.91102006	69.01356143	94.96110512	61.25585233	36.91345781	36.08673863	60.96030447	52.49497043	53.86132466	113.7094847	58.33285267	85.47049647	44.84475938	23.74362418	262.1439767	167.3165996	105.6019911
Red_legged_seriema	Cariama_cristata	Terrestrial	FALSE	Adult	2.165	2.272503085	48.77777295	64.86092198	-37.80252946	-50.26688932	24.5910993	58.77951022	62.67005635	171.2080592	149.9386357	40.51818014	41.75494503	78.36798898	75.69038828	62.08976257	128.4726486	90.8392486	75.64484725	11.75800228	19.24064629	424.3349313	216.1481398	100.9195906
