# Supplementary material for: Decoupling body shape and mass distribution in birds and their dinosaurian ancestors
Source: Nat Commun. 2023 Mar 22;14:1575. doi: 10.1038/s41467-023-37317-y (PMC10033513; doi:10.1038/s41467-023-37317-y)
Supplement: Supplementary file 4 — Supplementary Code 1-4 [file 41467_2023_37317_MOESM4_ESM.zip › SupplementaryCode1/CoM_homonorm_new.csv]

Taxa	BirdTree_names	LocomotorMode	Ratite	Ontogeny	Body_mass	Model_Mass	HomoCoMX	rawDV	rawCC	DVCoM.BM33	CCCoM.BM33	Head_Mass	Neck_Mass	Torso_Mass	Humeral_Mass	Forearm_Mass	Hand_Mass	Thigh_Mass	Shank_Mass	MT_Mass	Pes_Mass	Hindlimb_Mass	Forelimb_Mass	DVHead_FMM	DVNeck_FMM	DVTorso_FMM	DVHumeral_FMM	DVForearm_FMM	DVHand_FMM	DVThigh_FMM	DVShank_FMM	DvMT_FMM	DVFoot_FMM	DVHindlimb_FMM	DVForelimb_FMM	CCHead_FMM	CCNeck_FMM	CCTorso_FMM	CCHumeral_FMM	CCForearm_FMM	CCHand_FMM	CCThigh_FMM	CCShank_FMM	CCMT_FMM	CCFoot_FMM	CCHindlimb_FMM	CCForelimb_FMM	DVCoM_Head	DVCoM_Neck
Mallard	Anas_platyrhynchos	Flying	FALSE	Adult	1.12	1.079971954	-4.030805447	21.14610819	56.95412022	-20.36988149	-54.86346088	0.045413747	0.073376649	0.737858172	0.043347739	0.023180833	0.008571115	NA	0.055301718	0.006647639	0.006302388	0.068251745	0.075099687	-1.688929238	-2.196820186	1.397771675	-1.147223156	-0.410096842	-0.168345835	NA	2.310482968	0.841581731	1.061578883	4.213643582	-1.725665832	10.62809613	8.401434401	-18.17623652	1.819164268	0.905025401	0.342989466	NA	-3.178532565	-0.375600054	-0.366340526	-3.920473145	3.067179135	37.18982362	29.93895491
Clarks_grebe	Aechmophorus_clarkii	Flying	FALSE	Adult	1.257	1.391241886	3.815052878	29.25437344	67.40979692	-27.12752418	-62.50897494	0.025783542	0.085692168	0.714735145	0.020708629	0.015385595	0.005613757	NA	0.103194599	0.009685039	0.019201527	0.132081164	0.041707981	-0.861384344	-3.119092783	-5.13972266	-0.654698694	-0.362237225	-0.137204055	NA	4.696050004	1.448214714	4.130075043	10.27433976	-1.154139973	8.614917872	13.92721609	-15.83108637	0.790930248	0.518640099	0.214407738	NA	-6.423250616	-0.602836136	-1.208938917	-8.235025669	1.523978085	33.40830108	36.39880828
Chilean_flamingo	Phoenicopterus_chilensis	Flying	FALSE	Adult	2.55	4.15972472	29.73968601	36.5826366	126.0605567	-26.86066394	-92.55949174	0.043588894	0.133485049	0.425058075	0.121038776	0.065469617	0.020826159	0.090350439	0.071360763	0.017127981	0.011694249	0.190533431	0.207334552	-0.72390668	-3.120427245	-3.341401093	-3.749409062	-1.332707094	-0.47598456	-0.540908704	4.387729979	4.595094492	4.301919968	12.74383573	-5.558100716	14.59487067	17.31700432	-17.80836757	0.978472894	0.079327829	0.194380313	-7.454389392	-5.575560398	-1.359645217	-0.966093452	-15.35568846	1.252181036	16.60759476	23.37660494
Pigeon	Columba_livia	Flying	FALSE	Adult	0.56	0.509574854	-11.18096893	16.12324823	43.66733385	-19.52317699	-52.87551709	0.03003448	0.087125357	0.671938457	0.06286123	0.041004692	0.018604548	0.050195668	0.027503551	0.005041367	0.00569065	0.088431236	0.12247047	-0.529878234	-0.117277178	0.735914759	-1.815737564	-1.030749193	-0.467668996	0.054974875	1.679238836	0.616381011	0.874801684	3.225396406	-3.314155753	4.852323177	6.528411663	-10.63251681	2.303327943	1.348806817	0.635217554	-2.98887987	-1.431547774	-0.281293524	-0.333849177	-5.035570345	4.287352314	17.6423306	1.346074007
Hummingbird	Calypte_anna	Flying	FALSE	Adult	0.005	0.004538543	-2.444634985	3.189708019	12.55172728	-18.32697674	-72.11795333	0.149372166	0.044851839	0.730012032	0.020754238	0.008787842	0.011749586	0.018553091	0.011181562	0.001534854	0.00320279	0.034472297	0.041291666	-3.712538855	-0.289604234	3.509046551	-0.392713007	-0.166284111	-0.222326409	0.089181625	0.58440019	0.171269537	0.429568714	1.274420065	-0.781323527	21.66383958	4.060309067	-24.04228343	0.424547181	0.127632012	0.240348674	-1.27139578	-0.832575336	-0.114284697	-0.256137269	-2.474393081	0.792527867	24.85428809	6.456908793
Black_throated_diver	Gavia_arctica	Flying	FALSE	Adult	1.83	1.369334245	7.353763139	24.29728195	86.82514012	-19.90438822	-71.12735079	0.053809051	0.092236603	0.626250661	0.045238438	0.028967341	0.014479495	0.0245878	0.097501276	0.008946971	0.007982365	0.139018412	0.088685273	-1.469639699	-2.403853788	-2.306901659	-1.194776865	-0.55614071	-0.304095881	-0.272571642	5.335440875	1.400988359	1.77155101	8.235408603	-2.055013456	13.63903657	14.13711988	-20.16646807	1.80150161	0.944642247	0.53744919	-1.813670118	-7.719355203	-0.716413587	-0.643842519	-10.89328143	3.283593046	27.31212828	26.06182049
Sooty_shearwater	Procellaria_westlandica	Flying	FALSE	Adult	0.505	0.727516748	5.481547305	18.33284005	59.83334783	-22.96907969	-74.96475891	0.055461399	0.057585041	0.704158298	0.039638587	0.025511982	0.023349829	0.029812859	0.055222041	0.004747473	0.00451249	0.094294863	0.088500398	-1.498909586	-1.489152559	0.640928926	-0.98322731	-0.491140487	-0.371713025	-0.011021254	2.616965546	0.673183554	0.914086194	4.193214039	-1.846080821	9.927909745	5.931706046	-13.27340971	1.592275772	0.968140601	0.912024595	-1.815683702	-3.608509317	-0.326044637	-0.308409389	-6.058647046	3.472440968	27.02617675	25.86005887
Scarlet_ibis	Eudocimus_ruber	Flying	FALSE	Adult	0.6	0.647652626	0.123346295	17.89297414	61.7352382	-21.17837439	-73.0706912	0.054417886	0.055131053	0.621441331	0.088799257	0.039416395	0.013662339	0.071825985	0.034902936	0.014532216	0.005870601	0.127131738	0.141877992	-1.689030921	-1.571650882	-0.640466046	-1.731300865	-0.723001469	-0.266371824	-0.571406713	2.82410343	2.853061934	1.516063356	6.621822007	-2.720674158	13.14301095	7.228276718	-15.74695438	3.306700737	1.194833717	0.445684466	-5.532149452	-2.527147589	-1.068977493	-0.443277669	-9.571552202	4.94721892	31.03815739	28.50754352
Brown_pelican	Pelecanus_occidentalis	Flying	FALSE	Adult	2.81	5.288381734	14.92454344	32.74174928	217.440919	-23.28245611	-154.6208973	0.117392208	0.094936507	0.557079489	0.071452588	0.057244728	0.016513137	0.043018691	0.025092445	0.008454617	0.008815591	0.085381344	0.145210452	-0.524543912	-1.231825728	0.404564557	-1.515239449	-0.883545223	-0.350181243	-0.16739145	1.596825834	1.118722542	1.552614072	4.100770998	-2.748965915	41.97836077	13.71724735	-41.94058611	-1.379112336	-1.369204597	-0.328252303	-5.27471312	-3.178074441	-1.075696183	-1.149969029	-10.67845277	-3.076569237	4.468302632	12.97525855
Brandts_cormorant	Phalacrocorax_penicillatus	Flying	FALSE	Adult	1.18	1.582310699	0.861011377	26.63036259	65.25282382	-25.21482842	-61.78431672	0.036893994	0.048684958	0.653572468	0.038714696	0.018899191	0.006712196	0.122753812	0.056305132	0.008158366	0.009305188	0.196522497	0.064326083	-0.527340474	-0.580186994	-2.911564154	-1.119028437	-0.432567623	-0.147860822	-0.277513633	3.211819569	1.145534713	1.638707854	5.718548503	-1.699456881	8.870642944	7.261610543	-6.759260766	1.88822537	0.889280263	0.338910764	-8.255981736	-3.20616662	-0.471571373	-0.555689387	-12.48940912	3.116416397	14.29339632	11.91717149
Western_gull	Larus_occidentalis	Flying	FALSE	Adult	0.987	1.264491972	-2.906401803	22.56247909	76.18871576	-22.66011745	-76.5184198	0.072329665	0.062961724	0.619177103	0.051213301	0.034500787	0.013159764	0.099159299	0.036421508	0.005631471	0.005445377	0.146657655	0.098873852	-1.577266691	-0.951799592	0.364952921	-1.069392863	-0.688486432	-0.238253719	0.040151332	2.037193376	0.909137267	1.173764401	4.160246376	-1.996133014	14.24553625	7.110501687	-13.8764724	1.886933748	1.079588778	0.436149816	-7.54246561	-2.534418212	-0.40750565	-0.397848409	-10.88223788	3.402672342	21.80663613	15.11711443
Buzzard	Buteo_buteo	Flying	FALSE	Adult	0.69	0.611313656	4.948123845	26.3014979	62.85379964	-29.72762972	-71.04137145	0.104352611	0.034150613	0.521460587	0.074602904	0.038958109	0.012357038	0.097977252	0.083697728	0.015928115	0.016515044	0.214118138	0.125918051	-3.596880331	-0.731757629	-6.609718081	-2.220418383	-1.251172501	-0.411392763	0.195760105	7.649959967	2.917303784	4.058315833	14.82133969	-3.882983647	16.71251046	3.355453341	-8.877204968	3.084373489	1.381539469	0.481815733	-7.359441316	-6.286852356	-1.196420831	-1.295773023	-16.13848753	4.94772869	34.46852269	21.42736447
Turkey_vulture	Cathartes_aura	Flying	FALSE	Adult	1.893	2.157648066	19.17781514	22.11487783	74.48137539	-17.91533122	-60.33759356	0.036304867	0.06614655	0.524923495	0.13551783	0.069033064	0.025820032	0.0864089	0.040050495	0.008224897	0.007569869	0.142254162	0.230370926	-0.820098895	-1.104545224	1.175023681	-2.85095584	-1.023799876	-0.443024474	-0.007701602	2.482333885	1.198972662	1.393795685	5.067400629	-4.317780191	5.028457532	5.429243337	-8.748719565	4.260274016	1.527468007	0.671474252	-4.926314709	-2.283345173	-0.494440698	-0.464096999	-8.168197578	6.459216274	22.58922709	16.69845562
Great_horned_owl	Bubo_virginianus	Flying	FALSE	Adult	1.268	0.9568934	13.22363978	29.59526047	69.1608477	-27.36483368	-63.94858719	0.110536972	0.018685121	0.550958004	0.082093788	0.058783118	0.016504645	0.060967374	0.063400933	0.018043778	0.020026266	0.162438351	0.157381552	-2.422038464	-0.256414729	-6.000884884	-2.881654612	-1.586250948	-0.478867401	-0.407985256	5.815698335	3.449326639	4.76907132	13.62611104	-4.946772961	14.89871061	1.529907141	-11.25032886	3.401747233	2.137594756	0.650415615	-3.969013807	-4.513417408	-1.339433719	-1.546181566	-11.3680465	6.189757604	21.91156876	13.72293648
Common_kingfisher	Alcedo_atthis	Flying	FALSE	Adult	0.0304	0.031968158	-3.463407463	7.292045666	28.14056719	-23.09410293	-89.12192612	0.201396339	0.05727884	0.574704961	0.044088996	0.02855554	0.011958712	0.055624725	0.015084447	0.005088063	0.006219376	0.082016612	0.084603248	-0.810536588	0.027640301	1.267340689	-1.138767555	-0.648608951	-0.234379415	-0.570396584	0.691074499	0.565927285	0.85070632	1.537311519	-2.021755922	30.02356836	-2.122584399	-27.1038059	0.2553606	0.165391829	0.106514197	-5.049042958	-1.275238788	-0.461842253	-0.574706279	-7.360830278	0.527266626	4.02458451	-0.48255693
Great_spotted_woodpecker	Dendrocopos_major	Flying	FALSE	Adult	0.106	0.12844153	-2.871388211	10.73233309	37.17632191	-22.50832657	-77.96783672	0.137552153	0.060594856	0.607890898	0.050146553	0.034043786	0.010621674	0.045045975	0.03897526	0.009237511	0.005891334	0.09915008	0.094812013	-1.281356255	0.099104767	-0.876317522	-1.454252472	-0.92025753	-0.266212311	-0.064936945	2.475618837	1.204991066	1.083618363	4.699291322	-2.640722313	23.50892484	6.12798133	-25.33981067	1.660692525	0.993392841	0.330847291	-3.207802338	-2.928938802	-0.694186607	-0.452065758	-7.282993506	2.984932657	9.315421285	-1.635531032
Merlin	Falco_columbarius	Flying	FALSE	Adult	0.129	0.160851082	0.266279278	12.22662987	38.63969526	-24.03323099	-75.95197793	0.103426808	0.051633647	0.59432621	0.058983365	0.048484138	0.020905249	0.05486047	0.050431728	0.008336469	0.008611916	0.122240583	0.128372752	-2.122084196	-0.359114131	-3.326866693	-1.641396175	-1.083394247	-0.467134781	0.779379463	4.679720592	1.504880716	2.036009452	8.999990224	-3.191925203	11.97651503	3.54414741	-12.23008754	2.410390152	1.715504845	0.777892731	-3.372808341	-3.56137434	-0.603938216	-0.621453174	-8.159574071	4.903787729	20.51773843	6.95504098
Green_parrot	Psittacula_krameri	Flying	FALSE	Adult	0.375	0.413746858	-2.368575142	16.73376846	52.76667866	-23.12935049	-72.93390054	0.129034319	0.029141089	0.591696762	0.040166019	0.035042088	0.017996729	0.094134395	0.04438775	0.007245831	0.011155019	0.156922995	0.093204836	-1.507941362	-0.261044213	-1.330197764	-1.168076717	-0.737734821	-0.378881913	-0.092424034	2.926105758	0.894558109	1.655636957	5.383876791	-2.284693451	17.47858478	2.128411994	-10.60332595	0.979945939	0.808046799	0.463153986	-6.772345242	-3.134010405	-0.521289508	-0.827172396	-11.25481755	2.251146724	11.68635891	8.957942984
Blackbird	Turdus_merula	Flying	FALSE	Adult	0.092	0.093661382	-3.825059265	12.63056828	25.74327461	-27.75702446	-56.57359882	0.089728614	0.029815543	0.655534092	0.055649296	0.028011225	0.012239175	0.068086866	0.04706973	0.00675747	0.007107988	0.129022055	0.095899695	-1.887851761	-0.405604351	-0.382316801	-1.657137917	-0.772929709	-0.310984023	-0.391289272	3.122938206	1.142190549	1.542985079	5.416824562	-2.741051649	13.18413657	2.814810538	-12.60802698	2.58428885	1.23961365	0.541634579	-4.275477304	-2.647222924	-0.380043181	-0.453713796	-7.756457205	4.365537079	21.03957339	13.60378865
Violet_turaco	Musophaga_violacea	Flying	FALSE	Adult	0.29	0.34385198	-1.063568754	15.25111932	47.05808637	-22.94617913	-70.80157571	0.080655063	0.033232462	0.52269656	0.091095703	0.039717392	0.016438376	0.121697801	0.075302251	0.010996749	0.008167642	0.216164444	0.147251471	-2.437871656	-0.787597617	-4.645144521	-1.846478544	-0.805057868	-0.309819579	0.302719437	6.613546962	2.013748265	1.901955121	10.83196979	-2.961355991	13.98885068	3.317764319	-9.293077701	4.26819363	1.63495335	0.676680307	-8.318530273	-4.933001438	-0.751671685	-0.59016119	-14.59336459	6.579827288	30.22589749	23.69964668
Ostrich_adult	Struthio_camelus	Terrestrial	TRUE	Adult	105.07	118.523	-54.51278241	151.1857474	154.0800355	-32.54039868	-33.16334952	0.007466905	0.025176548	0.677370637	0.02181855	0.002564903	0.002564903	0.132683108	0.106156611	0.016047518	0.008150317	0.263037554	0.026948356	-0.409172705	-1.329072387	-8.157955324	-0.600673479	-0.068083742	-0.068083742	-0.308500558	6.084712573	2.911996615	1.944832749	10.63304138	-0.736840963	2.066206384	4.100213982	-1.525142097	1.781236548	0.211948117	0.211948117	-3.373082076	-2.680344229	-0.510044752	-0.282939993	-6.846411051	2.205132781	54.79816552	52.79009604
Rhea_adult	Rhea_americana	Terrestrial	TRUE	Adult	32	32.57049315	1.937226018	90.2588015	62.08613551	-28.76007867	-19.78313596	0.010874238	0.059909103	0.603384022	0.014842596	0.009132465	0.003065281	0.165767385	0.111450729	0.01246169	0.009112491	0.298792295	0.027040341	-0.500390724	-2.422870465	-7.504103453	-0.626575959	-0.313198152	-0.112892244	0.788265563	6.345977319	2.213642045	2.13214607	11.480031	-1.052666355	2.803788435	4.397983012	-3.265920599	0.982302133	0.578360855	0.203835296	-3.359500411	-1.874269309	-0.252993296	-0.213586116	-5.700349131	1.764498283	46.01616549	40.44244239
Emu_adult	Dromaius_novaehollandiae	Terrestrial	TRUE	Adult	38.1	39.05715081	-20.14834956	90.94886163	117.6261844	-27.35848382	-35.38333527	0.010313508	0.098262714	0.583726535	0.002428291	0.000431621	0.000223122	0.124863601	0.147843023	0.023665137	0.008242448	0.30461421	0.003083033	-0.71681291	-6.316102005	-11.62956656	-0.070239627	-0.011840979	-0.006121064	1.603833613	9.838844435	4.928730643	2.379274459	18.75068315	-0.08820167	2.804411717	12.09008899	-5.244030373	0.202406839	0.036105945	0.018864281	-4.009522135	-4.747419329	-0.844644767	-0.306261169	-9.907847401	0.257377065	69.50233704	64.27770784
Tinamou	Crypturellus_tataupa	Terrestrial	TRUE	Adult	0.417	0.393068334	-10.51287505	18.61958652	38.85813821	-24.84992798	-51.86054668	0.036241424	0.053234075	0.697202622	0.031405476	0.033435036	0.007492758	0.086455593	0.04253405	0.008361106	0.003637861	0.14098861	0.07233327	-0.869013459	-0.880572846	-2.49848751	-0.966753111	-0.847222287	-0.189861669	0.162415632	3.784512434	1.494926683	0.810056133	6.251910883	-2.003837067	7.553090919	5.875773264	-10.19648827	1.758388592	1.73551842	0.409321703	-4.218969375	-2.249283836	-0.464908881	-0.202442539	-7.135604631	3.903228715	23.97845813	16.54152633
Leghorn	Gallus_gallus	Terrestrial	FALSE	Adult	1.08	0.928605253	-10.58385862	33.71976149	51.00145998	-32.87415925	-49.72247856	0.034376447	0.056312088	0.678545638	0.042274465	0.027602342	0.007778791	0.058000049	0.085595605	0.01831941	0.012332398	0.174247461	0.077655598	-1.363984336	-1.541837209	-8.356525579	-1.417437673	-0.868919415	-0.260818232	0.670443781	6.778531872	3.421895847	2.938650942	13.80952244	-2.54717532	8.031723988	7.9697511	-11.08350967	2.469207423	1.555653328	0.438408512	-3.090719705	-4.561237913	-1.013754278	-0.715522784	-9.381234682	4.463269264	39.67787441	27.38021721
Californian_quail	Callipepla_californica	Terrestrial	FALSE	Adult	0.25	0.181706534	-5.390047152	16.33458051	28.90787255	-25.80998682	-45.6768271	0.037555545	0.03970412	0.730364743	0.03012026	0.023426334	0.009518689	0.058503103	0.055924021	0.007111951	0.007771234	0.129310309	0.063065283	-1.274725132	-1.013000392	-3.045313722	-1.022353732	-0.589517964	-0.23953548	0.376452603	3.992375357	1.181919373	1.633699091	7.184446423	-1.851407176	6.005686246	3.848615706	-6.205922893	1.379672234	1.114179506	0.452718218	-2.968949087	-2.838064366	-0.373406616	-0.414528947	-6.594949016	2.946569958	33.94239429	25.51373501
Guineafowl	Numida_meleagris	Terrestrial	FALSE	Adult	1.352	1.560886101	-11.22729802	32.98410083	50.63760597	-29.85948694	-45.84065947	0.019552229	0.059960308	0.687426789	0.039221529	0.033494354	0.01137962	0.06298208	0.07060866	0.009274856	0.006099574	0.14896517	0.084095503	-0.658068804	-1.652439758	-3.059567709	-1.286215898	-0.809227188	-0.284757436	0.381494113	4.755854807	1.433462331	1.179465543	7.750276794	-2.380200523	4.192466678	6.371931897	-8.3942314	2.179436466	1.745522956	0.593036875	-2.699077341	-3.269752306	-0.429500888	-0.289832937	-6.688163472	4.517996297	33.65697043	27.55889357
Junglefowl	Gallus_sonneratii	Terrestrial	FALSE	Adult	2.94	2.875953838	10.98287597	42.82809156	65.74116131	-30.00365088	-46.05563266	0.026895743	0.05866983	0.430628288	0.131076513	0.067035433	0.033112536	0.055942016	0.049047657	0.012577024	0.008724131	0.126290829	0.231224483	-0.618582658	-1.105730529	-5.165631784	-3.846224317	-2.82855523	-1.06682491	0.129598166	3.433386929	2.030892608	1.721897011	7.315774714	-7.741604457	4.149207416	3.438568981	-5.197162403	5.616762571	2.81080392	1.116379434	-2.882747879	-2.207595325	-0.609170943	-0.267765811	-5.967279959	9.543945925	22.99927791	18.84666334
Ptarmigan	Lagopus_lagopus	Terrestrial	FALSE	Adult	0.589	0.530661607	-14.44618881	17.68173847	44.18267921	-21.05653542	-52.61553618	0.034022674	0.060435135	0.728298533	0.041963993	0.025220159	0.0110531	0.047350194	0.034576679	0.006028237	0.011051295	0.099006405	0.078237252	-0.741487065	-1.237844395	-2.250222309	-1.173176391	-0.518560335	-0.240890263	0.54383459	2.613263966	0.938569932	2.06651227	6.162180758	-1.932626989	6.282617838	5.812731551	-10.12838935	1.697423062	0.98905762	0.447092521	-2.228426583	-1.882979077	-0.350576737	-0.638550841	-5.100533239	3.133573203	21.79390895	20.4821978
Wild_turkey	Meleagris_gallopavo	Terrestrial	FALSE	Adult	4.62	5.328626702	-17.38629593	48.04258326	78.95799741	-28.99308972	-47.6501501	0.012691812	0.042277482	0.711706682	0.051224972	0.033606556	0.010830865	0.075483898	0.04802584	0.008301083	0.00585081	0.137661631	0.095662393	-0.424118607	-1.251120739	-0.836946626	-1.682278382	-0.871493698	-0.274633107	-0.740639205	3.372097653	1.419207378	1.289925334	5.340591159	-2.828405188	2.630835914	4.751373706	-6.53877488	2.714468076	1.587366511	0.517818927	-2.953329105	-2.044923516	-0.382132162	-0.28270347	-5.663088254	4.819653514	33.41670964	29.59307623
Red_legged_partridge	Alectoris_rufa	Terrestrial	FALSE	Adult	0.445	0.41871994	-9.360747394	22.5417906	37.07728568	-29.44622373	-48.4338653	0.029414448	0.02508175	0.777354733	0.033598787	0.017176096	0.004785805	0.047899013	0.053978361	0.00611091	0.004600096	0.112588381	0.055560688	-0.805312058	-0.597395264	-2.687343515	-1.143773774	-0.4931414	-0.143783355	0.093091849	3.8459116	0.989231602	0.942514313	5.870749365	-1.780698528	4.858216015	2.638601365	-5.410080544	2.011660939	0.982600184	0.286540616	-2.367007853	-2.451601537	-0.310125223	-0.238803961	-5.367538575	3.280801739	27.37811199	23.81792562
Pheasant	Phasianus_colchicus	Terrestrial	FALSE	Adult	1.44	1.201514221	-6.199886666	32.28771064	59.89312024	-28.62711813	-53.10278722	0.033368638	0.046418691	0.64911091	0.033652256	0.023478142	0.011671364	0.106480456	0.084598849	0.007241992	0.003978703	0.202299999	0.068801762	-1.171099127	-1.465251824	-4.507448934	-1.181052926	-0.713494194	-0.321733662	0.472271035	6.745285408	1.265867132	0.876657092	9.360080666	-2.216280782	7.007141699	6.10114331	-4.934039957	1.840480394	1.261948472	0.638320265	-6.403441662	-4.848664562	-0.428697175	-0.234190785	-11.91499418	3.740749132	35.09580252	31.56598778
Red_legged_seriema	Cariama_cristata	Terrestrial	FALSE	Adult	2.165	2.540733671	-8.264514991	46.39027251	64.25463885	-35.95222859	-49.79702294	0.036888344	0.03683495	0.654700726	0.058304676	0.026853229	0.006182413	0.04455128	0.113804907	0.013913044	0.007966432	0.180235662	0.091340318	-1.013937696	-0.849894201	-9.332332797	-1.988354398	-0.955252228	-0.210837788	-0.04553272	8.0824928	3.596222309	2.717426719	14.35060911	-3.154444414	7.450458626	4.235140442	-8.304474935	3.075110291	1.238630057	0.289714421	-2.071648381	-4.873657252	-0.646960893	-0.392312376	-7.984578903	4.603454769	27.48666903	23.07303792
[truncated: 22 more columns]
