# Supplementary material for: Decoupling body shape and mass distribution in birds and their dinosaurian ancestors
Source: Nat Commun. 2023 Mar 22;14:1575. doi: 10.1038/s41467-023-37317-y (PMC10033513; doi:10.1038/s41467-023-37317-y)
Supplement: Supplementary file 4 — Supplementary Code 1-4 [file 41467_2023_37317_MOESM4_ESM.zip › SupplementaryCode1/HLDtrees.nex]

#NEXUS
[Tree distribution from: "The global diversity of birds in space and time; W. Jetz, G. H. Thomas, J. B. Joy, K. Hartmann, A. O. Mooers, doi:10.1038/nature11631]
[Subsampled and pruned from birdtree.org on 2020-09-14T13:27:27Z ]
[Data: "Ericson All Species" (see Jetz et al. 2012 supplement for details)]
BEGIN TREES;
	TREE tree_6288 = ((((Rhea_americana:54.194262519999995,Dromaius_novaehollandiae:54.194262515000005):6.149655234,Struthio_camelus:60.34391775):18.36406085,Crypturellus_tataupa:78.707978596):36.3116618,(((Callipepla_californica:41.8466173599,(((Gallus_sonneratii:4.659751473,Gallus_gallus:4.6597514733):24.980636244899998,((Meleagris_gallopavo:21.552948798,Lagopus_lagopus:21.552948795000002):1.304600…
	TREE tree_6696 = ((((Rhea_americana:44.70991524,Dromaius_novaehollandiae:44.709915242):6.996091424,Struthio_camelus:51.70600666):22.10971559,Crypturellus_tataupa:73.8157222434):42.40060335,(((Callipepla_californica:30.140525787000005,(((Gallus_sonneratii:2.884061832,Gallus_gallus:2.8840618326999996):18.249179896700003,Alectoris_rufa:21.1332417265):1.503644486,((Meleagris_gallopavo:16.665985169,La…
	TREE tree_7193 = (((Struthio_camelus:68.32218877,(Rhea_americana:52.92084608,Dromaius_novaehollandiae:52.920846082):15.40134269):18.33997769,Crypturellus_tataupa:86.6621664712):14.05976024,(((Callipepla_californica:30.1422904796,(((Gallus_sonneratii:3.110673713,Gallus_gallus:3.1106737125999997):18.0617768151,((Meleagris_gallopavo:15.777205664,Lagopus_lagopus:15.777205659699998):1.03713062,Phasian…
	TREE tree_2264 = (((Struthio_camelus:68.92501738,(Rhea_americana:62.490251157,Dromaius_novaehollandiae:62.490251156):6.434766224):34.96860193,Crypturellus_tataupa:103.893619323):10.66447708,(((Callipepla_californica:29.6294524577,(((Gallus_sonneratii:3.224572403,Gallus_gallus:3.2245724033000003):17.9636425813,((Meleagris_gallopavo:14.084754125,Lagopus_lagopus:14.0847541225):2.022870783,Phasianus_…
	TREE tree_0273 = (((Struthio_camelus:53.05417301,(Dromaius_novaehollandiae:35.21293636,Rhea_americana:35.21293636):17.841236651):17.31582392,Crypturellus_tataupa:70.369996923):39.81488217,(((Callipepla_californica:22.1460196893,((((Meleagris_gallopavo:12.4148680126,Lagopus_lagopus:12.414868010000001):1.555067201,Phasianus_colchicus:13.9699352102):3.5469139060000003,(Gallus_sonneratii:3.131301367,…
	TREE tree_9943 = ((((Struthio_camelus:69.70941562,Dromaius_novaehollandiae:69.70941562):3.401303841,Rhea_americana:73.11071946):28.76997452,Crypturellus_tataupa:101.8806939737):3.157468726,(((Callipepla_californica:42.296202906,((Alectoris_rufa:29.849941709999996,(Gallus_sonneratii:4.174752643,Gallus_gallus:4.1747526427):25.675189062800005):1.111511974,((Lagopus_lagopus:21.737325706999997,Meleagr…
	TREE tree_9397 = (((Struthio_camelus:66.99640192,(Dromaius_novaehollandiae:46.36397956,Rhea_americana:46.363979551999996):20.63242237):24.5405938,Crypturellus_tataupa:91.53699572229999):26.34073848,(((Callipepla_californica:36.339505059400004,(((Gallus_sonneratii:3.587532853,Gallus_gallus:3.5875328532):21.6457780825,((Meleagris_gallopavo:18.593504055,Lagopus_lagopus:18.593504054):1.568965149,Phas…
	TREE tree_2471 = ((((Struthio_camelus:64.74403713,Dromaius_novaehollandiae:64.74403713):15.29078357,Rhea_americana:80.034820694):17.24576743,Crypturellus_tataupa:97.280588125):27.12694417,(((Callipepla_californica:22.304140220500003,(((Gallus_sonneratii:2.112038002,Gallus_gallus:2.1120380018000002):12.6477882567,((Meleagris_gallopavo:10.45802609,Lagopus_lagopus:10.458026089799999):1.622599813,Pha…
	TREE tree_7849 = ((((Dromaius_novaehollandiae:52.932926660999996,Rhea_americana:52.93292666):7.900954499,Struthio_camelus:60.83388116):15.0335385,Crypturellus_tataupa:75.86741965499999):27.63437114,(((Callipepla_californica:25.0501363606,(((Gallus_sonneratii:3.671900913,Gallus_gallus:3.6719009134):13.4430489238,((Lagopus_lagopus:12.792009091,Meleagris_gallopavo:12.79200909):1.43438163,Phasianus_c…
	TREE tree_8311 = ((((Dromaius_novaehollandiae:53.178179777,Rhea_americana:53.178179777000004):7.062384648,Struthio_camelus:60.24056442):36.20903351,Crypturellus_tataupa:96.44959793500001):15.40041906,(((Callipepla_californica:35.032442249999995,((Alectoris_rufa:22.615428284100002,(Gallus_sonneratii:3.687012631,Gallus_gallus:3.687012631):18.9284156537):0.8332886202,((Meleagris_gallopavo:17.8354833…
	TREE tree_6965 = (((Struthio_camelus:67.45547759,(Rhea_americana:51.295709324,Dromaius_novaehollandiae:51.295709325):16.15976826):18.71592444,Crypturellus_tataupa:86.17140203505):19.76336347,(((Callipepla_californica:29.685406039600004,(((Gallus_sonneratii:3.669366529,Gallus_gallus:3.6693665291):17.811968523199997,((Meleagris_gallopavo:14.828174002999999,Lagopus_lagopus:14.828174002999997):1.5102…
	TREE tree_1955 = ((((Struthio_camelus:64.11993229,Dromaius_novaehollandiae:64.11993228):1.921016407,Rhea_americana:66.040948697):37.18094847,Crypturellus_tataupa:103.22189718199999):7.304824628,(((Callipepla_californica:35.0199440604,((Alectoris_rufa:23.5364309775,(Gallus_sonneratii:2.840102807,Gallus_gallus:2.8401028071):20.696328168999997):0.7963438198,((Lagopus_lagopus:18.4395675251,Meleagris_…
	TREE tree_9486 = ((((Struthio_camelus:60.60672926,Dromaius_novaehollandiae:60.60672926):2.230072927,Rhea_americana:62.83680219):18.56198686,Crypturellus_tataupa:81.398789055):42.09921545,(((Callipepla_californica:21.180936740099998,((Alectoris_rufa:15.13836662968,(Gallus_sonneratii:1.953964678,Gallus_gallus:1.9539646783000002):13.184401950699998):0.376671779,((Meleagris_gallopavo:11.60660193707,L…
	TREE tree_8004 = (((Struthio_camelus:64.02337207,(Rhea_americana:52.80821444,Dromaius_novaehollandiae:52.808214449000005):11.21515762):26.91019547,Crypturellus_tataupa:90.933567539):28.28834906,(((Callipepla_californica:23.3990284189,(((Gallus_sonneratii:2.286675275,Gallus_gallus:2.2866752747000003):12.8489569203,((Meleagris_gallopavo:10.609399874400001,Lagopus_lagopus:10.60939987407):2.005123438…
	TREE tree_7337 = (((Struthio_camelus:62.22914321,(Rhea_americana:55.38429127,Dromaius_novaehollandiae:55.384291270000006):6.844851936):29.64977347,Crypturellus_tataupa:91.878916682243):23.32445452,(((Callipepla_californica:38.76022665065,(((Gallus_sonneratii:4.527832814,Gallus_gallus:4.5278328139):23.110671755,((Meleagris_gallopavo:18.804468755,Lagopus_lagopus:18.804468757):2.360551271,Phasianus_…
	TREE tree_0655 = (((Struthio_camelus:46.66554029,(Dromaius_novaehollandiae:44.365046607,Rhea_americana:44.36504661):2.300493684):44.98357704,Crypturellus_tataupa:91.649117332):10.37810367,(((Callipepla_californica:32.28850552,((((Meleagris_gallopavo:15.9924413062,Lagopus_lagopus:15.992441309):1.506783906,Phasianus_colchicus:17.4992252145):5.5899069183000005,(Gallus_sonneratii:2.980454989,Gallus_g…
	TREE tree_4530 = (((Struthio_camelus:54.17697434,(Dromaius_novaehollandiae:42.885061945000004,Rhea_americana:42.88506194):11.2919124):34.12632098,Crypturellus_tataupa:88.30329530899999):29.32779389,(((Callipepla_californica:36.2677191087,((Alectoris_rufa:25.8914125775,((Meleagris_gallopavo:19.201501922,Lagopus_lagopus:19.201501921000002):2.048764293,Phasianus_colchicus:21.250266213699998):4.64114…
	TREE tree_3059 = ((((Struthio_camelus:59.84461273,Dromaius_novaehollandiae:59.844612724):17.82443763,Rhea_americana:77.669050352):26.15968509,Crypturellus_tataupa:103.828735441):23.18225236,(((Callipepla_californica:42.6029858644,((Alectoris_rufa:28.319580545999997,(Gallus_sonneratii:3.968545337,Gallus_gallus:3.9685453377):24.3510352069):0.774702565,((Lagopus_lagopus:20.1367448306,Meleagris_gallo…
	TREE tree_3242 = ((((Rhea_americana:55.28019565,Dromaius_novaehollandiae:55.280195660000004):5.261249936,Struthio_camelus:60.54144559):26.2788567,Crypturellus_tataupa:86.82030228899998):29.96267141,(((Callipepla_californica:31.829330501100003,(((Gallus_sonneratii:3.89552735,Gallus_gallus:3.8955273497):17.9138932259,((Meleagris_gallopavo:17.251043893000002,Lagopus_lagopus:17.251043892):1.293187409…
	TREE tree_8545 = ((((Rhea_americana:39.56780218,Dromaius_novaehollandiae:39.567802175):4.629875676,Struthio_camelus:44.19767785):16.78850048,Crypturellus_tataupa:60.986178342):30.60393556,(((Callipepla_californica:28.695044229,(((Gallus_sonneratii:3.41028478,Gallus_gallus:3.4102847795000004):14.338926629759998,Alectoris_rufa:17.7492114095):0.8882899161,((Meleagris_gallopavo:13.449811319,Lagopus_l…
	TREE tree_7101 = (((Struthio_camelus:88.2380302,(Dromaius_novaehollandiae:83.50774562999999,Rhea_americana:83.50774563):4.730284571):18.87641287,Crypturellus_tataupa:107.114443077):5.638857631,(((Callipepla_californica:29.002916659209998,(((Gallus_sonneratii:3.480364208,Gallus_gallus:3.4803642073):16.967355859199998,Alectoris_rufa:20.4477200707):0.6767864259,((Lagopus_lagopus:14.8046136351,Meleag…
	TREE tree_4403 = ((((Dromaius_novaehollandiae:41.771095613,Rhea_americana:41.771095613):5.719304363,Struthio_camelus:47.49039997):35.77822325,Crypturellus_tataupa:83.268623235):27.60714318,(((Callipepla_californica:31.1302865057,((((Meleagris_gallopavo:13.876984175,Lagopus_lagopus:13.876984175):0.5036625235,Phasianus_colchicus:14.3806466972):4.4471604008000005,(Gallus_sonneratii:3.07550634,Gallus…
	TREE tree_8486 = (((Struthio_camelus:63.74259316,(Dromaius_novaehollandiae:60.695900999,Rhea_americana:60.695901005):3.046692156):21.47802589,Crypturellus_tataupa:85.22061904190001):29.85818146,(((Callipepla_californica:26.643806550100003,(((Gallus_sonneratii:2.76940922,Gallus_gallus:2.7694092198):13.869201984499998,Alectoris_rufa:16.638611204100002):0.2502241492,((Lagopus_lagopus:12.696876762,Me…
	TREE tree_9329 = (((Struthio_camelus:51.25278035,(Dromaius_novaehollandiae:40.031976958,Rhea_americana:40.031976958):11.22080339):17.85214616,Crypturellus_tataupa:69.104926503):38.58473849,(((Callipepla_californica:26.1671849902,(((Lagopus_lagopus:12.9117742003,Meleagris_gallopavo:12.9117742):1.759382376,Phasianus_colchicus:14.671156575999998):3.8425159696,((Gallus_sonneratii:3.292031206,Gallus_g…
	TREE tree_9277 = ((((Struthio_camelus:33.09467939,Dromaius_novaehollandiae:33.094679393999996):16.19131136,Rhea_americana:49.285990751):15.0775655,Crypturellus_tataupa:64.363556252):37.14518595,(((Callipepla_californica:27.974511590600006,((((Meleagris_gallopavo:14.956219300299999,Lagopus_lagopus:14.956219302):1.575527632,Phasianus_colchicus:16.531746934399997):4.332260634,(Gallus_sonneratii:3.16…
	TREE tree_7938 = ((((Dromaius_novaehollandiae:49.165554493,Rhea_americana:49.16555449):3.045286172,Struthio_camelus:52.21084066):24.63483751,Crypturellus_tataupa:76.845678177):25.06383583,(((Callipepla_californica:24.215754221,((((Lagopus_lagopus:14.559285652,Meleagris_gallopavo:14.5592856532):0.9400112322,Phasianus_colchicus:15.4992968829):3.3427523357,(Gallus_sonneratii:2.868172002,Gallus_gallu…
	TREE tree_6789 = (((Struthio_camelus:52.06854847,(Rhea_americana:49.826261875,Dromaius_novaehollandiae:49.826261879):2.242286593):15.35324192,Crypturellus_tataupa:67.42179039530001):27.04504341,(((Callipepla_californica:25.5903807406,((((Meleagris_gallopavo:13.044188051999999,Lagopus_lagopus:13.044188052900001):1.580076637,Phasianus_colchicus:14.624264689699999):3.7373847346,(Gallus_sonneratii:3.…
	TREE tree_6539 = ((((Dromaius_novaehollandiae:52.492882615,Rhea_americana:52.49288262):15.81073578,Struthio_camelus:68.30361839):40.3808217,Crypturellus_tataupa:108.684440098):12.989437,(((Callipepla_californica:38.8140733006,((Alectoris_rufa:26.537756203999997,(Gallus_sonneratii:3.831819061,Gallus_gallus:3.8318190618999997):22.705937136899998):2.184709063,((Meleagris_gallopavo:18.933367038,Lagop…
	TREE tree_2160 = ((((Struthio_camelus:44.38826607,Dromaius_novaehollandiae:44.388266066999996):4.922903791,Rhea_americana:49.31116986000001):23.22441356,Crypturellus_tataupa:72.53558342849999):21.21897861,(((Callipepla_californica:21.014091419600003,((((Meleagris_gallopavo:10.69628596377,Lagopus_lagopus:10.6962859677):0.3668355544,Phasianus_colchicus:11.0631215212):3.4169820594999996,(Gallus_sonn…
	TREE tree_8469 = ((((Struthio_camelus:48.72620993,Dromaius_novaehollandiae:48.726209933):13.48493377,Rhea_americana:62.21114369):26.98093599,Crypturellus_tataupa:89.1920796826):14.30456522,(((Callipepla_californica:21.6424538309,(((Gallus_sonneratii:2.570597223,Gallus_gallus:2.5705972227):13.790697522200002,Alectoris_rufa:16.3612947448):0.4251675915,((Meleagris_gallopavo:12.3488168856,Lagopus_lag…
	TREE tree_3975 = ((((Struthio_camelus:38.38557324,Dromaius_novaehollandiae:38.385573237):14.81347748,Rhea_americana:53.199050722):15.50314161,Crypturellus_tataupa:68.7021923282):51.30242927,(((Callipepla_californica:26.861217938800003,(((Gallus_sonneratii:2.997530973,Gallus_gallus:2.9975309726):14.9310725495,((Meleagris_gallopavo:12.64052364,Lagopus_lagopus:12.640523641):1.325925834,Phasianus_col…
	TREE tree_4415 = ((((Dromaius_novaehollandiae:43.757603700000004,Rhea_americana:43.757603702):4.426666509,Struthio_camelus:48.18427021):36.6618038,Crypturellus_tataupa:84.84607400223001):31.61234609,(((Callipepla_californica:43.7433632261,((Alectoris_rufa:25.512635993,(Gallus_sonneratii:4.105855632,Gallus_gallus:4.105855632):21.4067803603):0.6044402114,((Meleagris_gallopavo:19.942108861999998,Lag…
	TREE tree_3424 = (((Struthio_camelus:78.50342195,(Dromaius_novaehollandiae:61.728776656,Rhea_americana:61.728776659999994):16.77464529):28.83953459,Crypturellus_tataupa:107.342956535):25.99133026,(((Callipepla_californica:21.2228445812,((Alectoris_rufa:12.4648544657,(Gallus_sonneratii:1.85030994,Gallus_gallus:1.8503099399):10.614544525100001):0.8608211256,((Meleagris_gallopavo:9.5522435351,Lagopu…
	TREE tree_6955 = (((Struthio_camelus:73.75552505,(Dromaius_novaehollandiae:55.801222408,Rhea_americana:55.801222406):17.95430265):27.52812007,Crypturellus_tataupa:101.28364512370001):31.40795078,(((Callipepla_californica:21.3554813688,((((Meleagris_gallopavo:12.248529032,Lagopus_lagopus:12.248529029999998):0.5304517088,Phasianus_colchicus:12.778980738499998):3.5409646957,(Gallus_sonneratii:2.5564…
	TREE tree_6908 = ((((Rhea_americana:61.098154334,Dromaius_novaehollandiae:61.09815433):6.483704369,Struthio_camelus:67.5818587):17.20781181,Crypturellus_tataupa:84.78967050909999):29.47917309,(((Callipepla_californica:32.398756321,((Alectoris_rufa:24.532968064500004,(Gallus_sonneratii:4.575870896,Gallus_gallus:4.5758708965):19.957097169199997):0.6074608029,((Meleagris_gallopavo:18.515341443,Lagop…
	TREE tree_8535 = ((((Struthio_camelus:41.75951967,Dromaius_novaehollandiae:41.75951967):5.099928272,Rhea_americana:46.859447947):29.77143533,Crypturellus_tataupa:76.630883268):23.48828012,(((Callipepla_californica:29.918756269000003,((Alectoris_rufa:21.25460300041,(Gallus_sonneratii:3.629459268,Gallus_gallus:3.6294592681):17.625143732999998):1.950133833,((Meleagris_gallopavo:16.964266723999998,La…
	TREE tree_9206 = ((((Struthio_camelus:55.20368803,Dromaius_novaehollandiae:55.203688031000006):4.767306127,Rhea_americana:59.97099415700001):28.95535999,Crypturellus_tataupa:88.9263541502):41.24696355,(((Callipepla_californica:53.0367812416,(((Gallus_sonneratii:5.466187143,Gallus_gallus:5.4661871423):36.163935122,((Meleagris_gallopavo:30.5371444542,Lagopus_lagopus:30.5371444569):2.542665109,Phasi…
	TREE tree_9302 = (((Struthio_camelus:49.69473779,(Rhea_americana:44.119196367,Dromaius_novaehollandiae:44.119196368000004):5.575541424):20.5463083,Crypturellus_tataupa:70.24104607999999):29.78436822,(((Callipepla_californica:23.060314429,(((Gallus_sonneratii:2.830463826,Gallus_gallus:2.8304638259):13.47180881853,((Lagopus_lagopus:11.377835837500001,Meleagris_gallopavo:11.377835833199999):0.917598…
	TREE tree_0555 = (((Struthio_camelus:48.80648826,(Rhea_americana:27.019618799,Dromaius_novaehollandiae:27.019618797):21.786869455):30.17683406,Crypturellus_tataupa:78.983322318):17.59061769,(((Callipepla_californica:37.83343368,((((Meleagris_gallopavo:18.267925477,Lagopus_lagopus:18.267925473):1.243987972,Phasianus_colchicus:19.511913445):4.8304251644,(Gallus_sonneratii:4.053369718,Gallus_gallus:…
	TREE tree_8618 = (((Struthio_camelus:85.78167307,(Dromaius_novaehollandiae:67.60216584,Rhea_americana:67.60216584):18.17950724):16.92308488,Crypturellus_tataupa:102.70475795):20.83665134,(((Callipepla_californica:27.867166389599998,((((Meleagris_gallopavo:13.617548522,Lagopus_lagopus:13.617548522400002):1.058505164,Phasianus_colchicus:14.6760536871):4.746870603,(Gallus_sonneratii:3.042381456,Gall…
	TREE tree_9852 = (((Struthio_camelus:62.50499069,(Dromaius_novaehollandiae:47.063711846000004,Rhea_americana:47.063711855):15.44127883):27.96580359,Crypturellus_tataupa:90.470794277):35.41118022,(((Callipepla_californica:27.921980259500003,((((Meleagris_gallopavo:12.9782558018,Lagopus_lagopus:12.97825580217):1.269206276,Phasianus_colchicus:14.2474620772):4.0903080337999995,(Gallus_sonneratii:2.52…
	TREE tree_7275 = ((((Rhea_americana:44.506951818,Dromaius_novaehollandiae:44.506951820000005):11.35609113,Struthio_camelus:55.86304295):13.31681406,Crypturellus_tataupa:69.17985702200001):42.62109308,(((Callipepla_californica:30.814943913000004,((Alectoris_rufa:19.992291399,((Meleagris_gallopavo:13.932338896000001,Lagopus_lagopus:13.932338896000001):1.134900884,Phasianus_colchicus:15.0672397801):…
	TREE tree_9137 = ((((Dromaius_novaehollandiae:33.663225632,Rhea_americana:33.663225639000004):10.08836676,Struthio_camelus:43.75159239):16.72350927,Crypturellus_tataupa:60.4751016579):39.36291225,(((Callipepla_californica:43.5695414036,((Alectoris_rufa:29.413702305699996,(Gallus_sonneratii:4.472935715,Gallus_gallus:4.472935714999999):24.9407665895):0.7259138763,((Meleagris_gallopavo:22.6898111712…
	TREE tree_7718 = (((Struthio_camelus:63.66904536,(Dromaius_novaehollandiae:55.717163299,Rhea_americana:55.71716329):7.951882067):18.62975265,Crypturellus_tataupa:82.2987980184):12.21815625,(((Callipepla_californica:26.8066556099,((Alectoris_rufa:17.90618357068,((Meleagris_gallopavo:12.303530402,Lagopus_lagopus:12.303530402):2.18577049,Phasianus_colchicus:14.489300891300001):3.4168826779):0.173354…
	TREE tree_4858 = ((((Struthio_camelus:46.68014324,Dromaius_novaehollandiae:46.680143238):7.22753988,Rhea_americana:53.907683122):19.18358536,Crypturellus_tataupa:73.091268476):35.88263791,(((Callipepla_californica:33.6617972842,(((Gallus_sonneratii:4.215239115,Gallus_gallus:4.215239115):15.4521423453,Alectoris_rufa:19.6673814608):0.6079224797,((Meleagris_gallopavo:16.201532995,Lagopus_lagopus:16.…
	TREE tree_4070 = ((((Struthio_camelus:42.2226105,Dromaius_novaehollandiae:42.222610501):8.020222265,Rhea_americana:50.242832766999996):38.19329218,Crypturellus_tataupa:88.43612494870001):23.30103705,(((Callipepla_californica:38.136955681900005,((((Meleagris_gallopavo:18.018008878,Lagopus_lagopus:18.018008874):2.485039132,Phasianus_colchicus:20.503048001699998):5.907694259,Alectoris_rufa:26.410742…
	TREE tree_9218 = ((((Dromaius_novaehollandiae:53.806840965000006,Rhea_americana:53.806840972):6.836789569,Struthio_camelus:60.64363054):9.868119124,Crypturellus_tataupa:70.511749663):32.55354504,(((Callipepla_californica:25.6463974197,((((Lagopus_lagopus:12.6193100944,Meleagris_gallopavo:12.619310094):1.0488375295,Phasianus_colchicus:13.6681476236):2.4614649842,(Gallus_sonneratii:2.366196743,Gall…
	TREE tree_0314 = ((((Struthio_camelus:41.90714904,Dromaius_novaehollandiae:41.907149039):12.92245318,Rhea_americana:54.829602208000004):26.94705505,Crypturellus_tataupa:81.776657257):29.56373953,(((Callipepla_californica:31.65763155,((Alectoris_rufa:24.649164952899998,(Gallus_sonneratii:3.597285472,Gallus_gallus:3.5972854727):21.0518794799):0.3852330719,((Meleagris_gallopavo:17.018603889,Lagopus_…
	TREE tree_2795 = (((Struthio_camelus:55.62858843,(Dromaius_novaehollandiae:52.662630908,Rhea_americana:52.662630911):2.965957521):15.55302606,Crypturellus_tataupa:71.18161449690001):26.49071096,(((Callipepla_californica:37.082128073439996,(((Gallus_sonneratii:4.250180876,Gallus_gallus:4.250180876):18.152561310799996,((Meleagris_gallopavo:16.744239495,Lagopus_lagopus:16.744239496):1.981508866,Phas…
	TREE tree_0526 = (((Struthio_camelus:62.08193332,(Rhea_americana:49.246860604000005,Dromaius_novaehollandiae:49.246860598000005):12.83507272):14.26231724,Crypturellus_tataupa:76.344250554):39.47414484,(((Callipepla_californica:27.5602473507,(((Gallus_sonneratii:4.322579737,Gallus_gallus:4.3225797375):17.646540071820002,((Meleagris_gallopavo:17.6990100188,Lagopus_lagopus:17.699010013):0.4975029108…
	TREE tree_4323 = ((((Dromaius_novaehollandiae:38.698405269000006,Rhea_americana:38.698405261):11.60068341,Struthio_camelus:50.29908868):23.2579102,Crypturellus_tataupa:73.556998877):28.98526503,(((Callipepla_californica:33.6046985753,(((Gallus_sonneratii:4.273429035,Gallus_gallus:4.2734290350999995):19.050973992,((Meleagris_gallopavo:17.963989567,Lagopus_lagopus:17.963989568):1.071406552,Phasianu…
	TREE tree_4699 = ((((Struthio_camelus:41.32577733,Dromaius_novaehollandiae:41.325777333):16.828519,Rhea_americana:58.15429633):17.23694299,Crypturellus_tataupa:75.391239332):34.15605497,(((Callipepla_californica:33.9690625,(((Gallus_sonneratii:3.999981451,Gallus_gallus:3.999981451):21.079124230799998,Alectoris_rufa:25.079105677799998):0.6780467951,((Meleagris_gallopavo:15.481307587,Lagopus_lagopu…
	TREE tree_0095 = (((Struthio_camelus:67.63753928,(Dromaius_novaehollandiae:60.11688387900001,Rhea_americana:60.11688388):7.520655403):38.27936216,Crypturellus_tataupa:105.9169014436):29.22060536,(((Callipepla_californica:37.2816738669,(((Gallus_sonneratii:4.110831544,Gallus_gallus:4.110831545):21.0642884996,Alectoris_rufa:25.175120045800004):0.7529544149,((Meleagris_gallopavo:19.395507797,Lagopus…
	TREE tree_9862 = ((((Rhea_americana:50.115723609999996,Dromaius_novaehollandiae:50.11572361):11.10840445,Struthio_camelus:61.22412806):23.03453682,Crypturellus_tataupa:84.258664874):41.06294312,(((Callipepla_californica:22.4308871076,(((Gallus_sonneratii:3.045494535,Gallus_gallus:3.0454945346999995):11.5130831082,((Meleagris_gallopavo:10.941094178,Lagopus_lagopus:10.941094177):1.29082372837,Phasi…
	TREE tree_7644 = (((Struthio_camelus:77.34920798,(Rhea_americana:63.12899592,Dromaius_novaehollandiae:63.12899591600001):14.22021206):15.17548472,Crypturellus_tataupa:92.5246927025):33.5258848,(((Callipepla_californica:29.4535771093,(((Gallus_sonneratii:3.197769228,Gallus_gallus:3.1977692279):18.199396142300003,Alectoris_rufa:21.3971653707):0.7027022151,((Lagopus_lagopus:17.035187154299997,Meleag…
	TREE tree_8134 = ((((Struthio_camelus:47.2952237,Dromaius_novaehollandiae:47.295223699000005):14.06931742,Rhea_americana:61.364541121):38.20364622,Crypturellus_tataupa:99.5681873456):24.82942545,(((Callipepla_californica:29.40379059,(((Gallus_sonneratii:5.161541303,Gallus_gallus:5.161541303):16.34516942829,((Meleagris_gallopavo:15.7836635062,Lagopus_lagopus:15.7836635054):1.368036501,Phasianus_co…
	TREE tree_9409 = ((((Rhea_americana:50.125268799,Dromaius_novaehollandiae:50.125268792):1.984962037,Struthio_camelus:52.11023083):30.86463617,Crypturellus_tataupa:82.974866997):13.90213094,(((Callipepla_californica:35.766398055,((((Lagopus_lagopus:17.816286125,Meleagris_gallopavo:17.8162861228):2.024775303,Phasianus_colchicus:19.8410614274):5.327921484399999,(Gallus_sonneratii:4.219384371,Gallus_…
	TREE tree_4361 = (((Struthio_camelus:52.1846448,(Dromaius_novaehollandiae:42.463989350000006,Rhea_americana:42.463989353500004):9.720655452):24.56182475,Crypturellus_tataupa:76.74646955):28.17792115,(((Callipepla_californica:37.530762081199995,(((Gallus_sonneratii:4.44824267,Gallus_gallus:4.4482426698):22.10264757724,Alectoris_rufa:26.550890243999998):0.5329452049,((Meleagris_gallopavo:22.0899290…
	TREE tree_1708 = ((((Struthio_camelus:41.83367277,Dromaius_novaehollandiae:41.83367277):0.9043326429,Rhea_americana:42.738005419):30.09923995,Crypturellus_tataupa:72.83724536400001):28.07050443,(((Callipepla_californica:35.6407711682,((((Lagopus_lagopus:18.768837433,Meleagris_gallopavo:18.768837435):1.997257068,Phasianus_colchicus:20.766094501):4.9248637016,(Gallus_sonneratii:4.075626067,Gallus_g…
	TREE tree_1851 = ((((Struthio_camelus:37.58152075,Dromaius_novaehollandiae:37.581520745999995):12.07571981,Rhea_americana:49.657240558):28.86486935,Crypturellus_tataupa:78.5221099041):29.76949909,(((Callipepla_californica:34.42577241,(((Gallus_sonneratii:3.747354225,Gallus_gallus:3.7473542259):21.6706006479,Alectoris_rufa:25.417954876680003):0.6375993386,((Lagopus_lagopus:19.0001933522,Meleagris_…
	TREE tree_0550 = ((((Rhea_americana:75.43448423,Dromaius_novaehollandiae:75.43448424):6.399192649,Struthio_camelus:81.83367688):17.9979841,Crypturellus_tataupa:99.8316609792):29.38726852,(((Callipepla_californica:23.421875931000002,(((Gallus_sonneratii:2.603380889,Gallus_gallus:2.6033808890000003):13.220889903800002,((Meleagris_gallopavo:12.4178941335,Lagopus_lagopus:12.417894131):0.8456388033,Ph…
	TREE tree_8955 = (((Struthio_camelus:53.12115356,(Rhea_americana:47.99173779,Dromaius_novaehollandiae:47.991737789):5.129415765):30.75134384,Crypturellus_tataupa:83.8724973969):16.644631,(((Callipepla_californica:19.227692770999997,((((Meleagris_gallopavo:10.704921179,Lagopus_lagopus:10.704921179700001):0.5070853697,Phasianus_colchicus:11.212006548299998):2.5766005944000003,(Gallus_sonneratii:2.0…
	TREE tree_7703 = ((((Rhea_americana:59.89133633,Dromaius_novaehollandiae:59.891336328):2.911808578,Struthio_camelus:62.80314491):24.27113344,Crypturellus_tataupa:87.074278339):23.30617725,(((Callipepla_californica:25.2358173196,(((Gallus_sonneratii:2.858225276,Gallus_gallus:2.8582252759):12.954879567390002,((Meleagris_gallopavo:11.639123273,Lagopus_lagopus:11.639123272500001):0.7246221959,Phasian…
	TREE tree_8001 = (((Struthio_camelus:52.31311458,(Dromaius_novaehollandiae:44.650577289,Rhea_americana:44.650577281):7.6625373):25.43946289,Crypturellus_tataupa:77.75257747200001):35.48672523,(((Callipepla_californica:31.52808338,((((Lagopus_lagopus:15.201039659000001,Meleagris_gallopavo:15.2010396625):1.915636211,Phasianus_colchicus:17.1166758688):4.650154655,(Gallus_sonneratii:3.904846683,Gallu…
	TREE tree_0178 = (((Struthio_camelus:59.91554455,(Rhea_americana:51.527154459,Dromaius_novaehollandiae:51.527154461):8.388390089):21.53571824,Crypturellus_tataupa:81.451262793):25.61233822,(((Callipepla_californica:25.81765842,((((Meleagris_gallopavo:13.3091424277,Lagopus_lagopus:13.3091424271):2.639410519,Phasianus_colchicus:15.948552946200001):4.122340679800001,(Gallus_sonneratii:2.90593178,Gal…
	TREE tree_2125 = ((((Dromaius_novaehollandiae:36.042601315,Rhea_americana:36.042601317):4.932015743,Struthio_camelus:40.97461706):26.82240471,Crypturellus_tataupa:67.79702177440001):27.36171517,(((Callipepla_californica:35.65677627,(((Gallus_sonneratii:4.771519832,Gallus_gallus:4.7715198323):19.056414979000003,((Meleagris_gallopavo:19.291107461000003,Lagopus_lagopus:19.29110746):0.9866226722,Phas…
	TREE tree_6509 = (((Struthio_camelus:69.9230656,(Dromaius_novaehollandiae:52.759334348,Rhea_americana:52.759334345):17.16373126):8.457544247,Crypturellus_tataupa:78.380609855):40.94238935,(((Callipepla_californica:38.19065105999999,(((Gallus_sonneratii:4.990454428,Gallus_gallus:4.990454428):21.1244510796,Alectoris_rufa:26.114905511480003):1.579300979,((Meleagris_gallopavo:18.571256935,Lagopus_lag…
	TREE tree_5504 = ((((Struthio_camelus:52.45710545,Dromaius_novaehollandiae:52.457105446999996):11.08643169,Rhea_americana:63.54353714):25.60426112,Crypturellus_tataupa:89.14779826):22.23781353,(((Callipepla_californica:37.1841027687,(((Gallus_sonneratii:4.534739868,Gallus_gallus:4.534739868):19.06237794195,Alectoris_rufa:23.5971178076):2.663722151,((Lagopus_lagopus:19.4498046222,Meleagris_gallopa…
	TREE tree_1898 = ((((Rhea_americana:47.480650346999994,Dromaius_novaehollandiae:47.480650351):14.20438064,Struthio_camelus:61.68503099):34.97128697,Crypturellus_tataupa:96.656317973):5.891552137,(((Callipepla_californica:36.213183478800005,(((Gallus_sonneratii:4.491458655,Gallus_gallus:4.4914586559):19.7511459549,Alectoris_rufa:24.2426046091):0.7856567884,((Lagopus_lagopus:16.968234451,Meleagris_…
	TREE tree_9360 = ((((Rhea_americana:46.330627138,Dromaius_novaehollandiae:46.33062715):24.06489972,Struthio_camelus:70.39552686):33.19182497,Crypturellus_tataupa:103.587351833):2.499316765,(((Callipepla_californica:39.062420200599995,(((Gallus_sonneratii:4.208263577,Gallus_gallus:4.2082635774):23.7495460976,Alectoris_rufa:27.95780967762):0.4619187244,((Meleagris_gallopavo:20.388794624,Lagopus_lag…
	TREE tree_4387 = (((Struthio_camelus:68.04464501,(Rhea_americana:54.384140689999995,Dromaius_novaehollandiae:54.384140683000005):13.66050432):29.56119539,Crypturellus_tataupa:97.60584038900001):18.5309516,(((Callipepla_californica:33.642437750999996,(((Gallus_sonneratii:4.64302843,Gallus_gallus:4.64302843):19.5232619124,Alectoris_rufa:24.16629034649):0.9482422244,((Meleagris_gallopavo:16.71414576…
	TREE tree_7917 = ((((Struthio_camelus:71.47188805,Dromaius_novaehollandiae:71.47188804299999):15.10102485,Rhea_americana:86.57291289999999):26.89657305,Crypturellus_tataupa:113.469485958):2.20098065,(((Callipepla_californica:20.6423003198,((Alectoris_rufa:15.51616375986,(Gallus_sonneratii:2.337838492,Gallus_gallus:2.3378384924):13.1783252678):0.7477084353,((Meleagris_gallopavo:10.545398788,Lagopu…
	TREE tree_5198 = ((((Rhea_americana:52.13906051,Dromaius_novaehollandiae:52.13906051):6.691166647,Struthio_camelus:58.83022716):30.12244832,Crypturellus_tataupa:88.95267548300001):8.508900461,(((Callipepla_californica:29.119819176999997,((Alectoris_rufa:19.0175581642,(Gallus_sonneratii:4.039395977,Gallus_gallus:4.039395976):14.978162186199999):0.9834628037,((Meleagris_gallopavo:14.638051635,Lagop…
	TREE tree_6182 = (((Struthio_camelus:56.82644739,(Rhea_americana:37.993453620000004,Dromaius_novaehollandiae:37.99345363):18.832993771):18.02625661,Crypturellus_tataupa:74.852703998):39.3753749,(((Callipepla_californica:34.625668721100006,(((Gallus_sonneratii:4.043967304,Gallus_gallus:4.043967303700001):21.7781273539,Alectoris_rufa:25.822094659399998):1.768755803,((Meleagris_gallopavo:19.52466664…
	TREE tree_9928 = ((((Dromaius_novaehollandiae:48.41553831,Rhea_americana:48.415538307000006):9.964338537,Struthio_camelus:58.37987685):30.90435637,Crypturellus_tataupa:89.284233211):16.53808889,(((Callipepla_californica:27.167374340699993,(((Gallus_sonneratii:3.309153508,Gallus_gallus:3.3091535087):15.496671787299999,Alectoris_rufa:18.8058252977):0.9338356114,((Meleagris_gallopavo:14.410548402,La…
	TREE tree_3131 = (((Struthio_camelus:47.02374685,(Rhea_americana:42.40120016,Dromaius_novaehollandiae:42.401200161999995):4.622546682):27.94358742,Crypturellus_tataupa:74.967334271):33.41441393,(((Callipepla_californica:31.582250971250005,((((Meleagris_gallopavo:13.056714767899999,Lagopus_lagopus:13.056714763999999):2.142030738,Phasianus_colchicus:15.1987455013):4.1810327389,(Gallus_sonneratii:3.…
	TREE tree_1387 = ((((Dromaius_novaehollandiae:41.525261869,Rhea_americana:41.525261869):18.66310797,Struthio_camelus:60.18836984):24.62226977,Crypturellus_tataupa:84.810639594):16.5659066,(((Callipepla_californica:26.32943260901,((Alectoris_rufa:17.7347565614,(Gallus_sonneratii:2.677997258,Gallus_gallus:2.6779972581):15.0567593043):1.487827969,((Lagopus_lagopus:12.8985457,Meleagris_gallopavo:12.8…
	TREE tree_3701 = (((Struthio_camelus:62.12185688,(Dromaius_novaehollandiae:51.088580711999995,Rhea_americana:51.088580719999996):11.03327616):17.93436516,Crypturellus_tataupa:80.056222034):28.89756457,(((Callipepla_californica:24.541436929200003,((Alectoris_rufa:16.055203528099998,(Gallus_sonneratii:3.726340387,Gallus_gallus:3.726340388):12.328863140700001):0.8376870826,((Meleagris_gallopavo:12.0…
	TREE tree_0923 = (((Struthio_camelus:49.59006362,(Rhea_americana:39.301056688,Dromaius_novaehollandiae:39.301056681000006):10.28900694):17.65928359,Crypturellus_tataupa:67.249347217):34.37806819,(((Callipepla_californica:22.8105340103,((Alectoris_rufa:14.518975135799998,(Gallus_sonneratii:2.07990832,Gallus_gallus:2.0799083195):12.4390668155):0.1320108888,((Meleagris_gallopavo:10.028382413,Lagopus…
	TREE tree_5277 = ((((Dromaius_novaehollandiae:50.352889927999996,Rhea_americana:50.352889919999996):11.23880347,Struthio_camelus:61.5916934):23.14901296,Crypturellus_tataupa:84.7407063509):12.22941568,(((Callipepla_californica:35.649956286199995,((Alectoris_rufa:23.396213057400004,(Gallus_sonneratii:4.644410992,Gallus_gallus:4.644410992):18.7518020612):1.3403434905,((Lagopus_lagopus:18.5944377666…
	TREE tree_6283 = ((((Rhea_americana:34.489620496,Dromaius_novaehollandiae:34.4896205):20.9547744,Struthio_camelus:55.44439489):36.66059198,Crypturellus_tataupa:92.10498688483):26.92937003,(((Callipepla_californica:38.172152549,((Alectoris_rufa:30.5578361425,(Gallus_sonneratii:4.662235316,Gallus_gallus:4.662235316):25.895600825000002):0.852186277,((Meleagris_gallopavo:22.620578773,Lagopus_lagopus:…
	TREE tree_6736 = ((((Struthio_camelus:52.53137101,Dromaius_novaehollandiae:52.53137101):9.915918667,Rhea_americana:62.44728968):45.58173087,Crypturellus_tataupa:108.02902053984):0.6547800546,(((Callipepla_californica:35.766519378800005,((Alectoris_rufa:25.0279141594,((Meleagris_gallopavo:17.986521351,Lagopus_lagopus:17.986521354):1.750161383,Phasianus_colchicus:19.7366827371):5.291231420300001):1…
	TREE tree_5393 = (((Struthio_camelus:81.16389185,(Rhea_americana:56.379278793999994,Dromaius_novaehollandiae:56.379278793000005):24.78461305):11.94967537,Crypturellus_tataupa:93.11356721599999):24.42293748,(((Callipepla_californica:24.494895339659998,((Alectoris_rufa:15.763722560199998,(Gallus_sonneratii:2.186209583,Gallus_gallus:2.1862095832):13.5775129777):0.7143433164,((Meleagris_gallopavo:12.…
	TREE tree_0637 = ((((Struthio_camelus:39.88881491,Dromaius_novaehollandiae:39.888814916):20.14641956,Rhea_americana:60.03523448):22.71092576,Crypturellus_tataupa:82.746160233):14.34666725,(((Callipepla_californica:31.613737479,((((Meleagris_gallopavo:14.722192205999999,Lagopus_lagopus:14.722192207):0.7087302819,Phasianus_colchicus:15.430922487599998):4.8030985718,(Gallus_sonneratii:3.534521354,Ga…
	TREE tree_0957 = (((Struthio_camelus:59.10176068,(Rhea_americana:48.979392,Dromaius_novaehollandiae:48.979392000000004):10.12236869):18.55480536,Crypturellus_tataupa:77.65656605):26.38629756,(((Callipepla_californica:17.5380195798,(((Gallus_sonneratii:1.960644985,Gallus_gallus:1.960644985):11.9087163911,((Meleagris_gallopavo:9.213346812800001,Lagopus_lagopus:9.2133468115):1.591309779,Phasianus_co…
	TREE tree_1870 = ((((Dromaius_novaehollandiae:42.74096698299999,Rhea_americana:42.740966983999996):3.965787687,Struthio_camelus:46.70675467):28.56178888,Crypturellus_tataupa:75.26854355200001):31.09424365,(((Callipepla_californica:32.209970350999996,((Alectoris_rufa:23.103456349899997,(Gallus_sonneratii:2.752760696,Gallus_gallus:2.7527606961):20.350695651699997):1.391846158,((Lagopus_lagopus:16.3…
	TREE tree_9537 = (((Struthio_camelus:72.67424497,(Dromaius_novaehollandiae:56.032575113,Rhea_americana:56.032575113):16.64166985):30.90731803,Crypturellus_tataupa:103.581563002):15.4065533,(((Callipepla_californica:23.0002294105,((Alectoris_rufa:17.1716989554,(Gallus_sonneratii:2.25912974,Gallus_gallus:2.2591297401999997):14.91256921553):0.4613017002,((Lagopus_lagopus:13.3805503964,Meleagris_gall…
	TREE tree_8524 = ((((Struthio_camelus:47.82543717,Dromaius_novaehollandiae:47.825437171):7.927342614,Rhea_americana:55.752779779):26.39406004,Crypturellus_tataupa:82.146839819):23.50273098,(((Callipepla_californica:29.297212991000006,(((Gallus_sonneratii:3.391355401,Gallus_gallus:3.3913554022000003):18.85045327593,((Meleagris_gallopavo:15.886593167000001,Lagopus_lagopus:15.886593167):1.557182209,…
	TREE tree_2294 = (((Struthio_camelus:47.52015136,(Rhea_americana:45.481107519,Dromaius_novaehollandiae:45.481107522):2.039043842):23.23081351,Crypturellus_tataupa:70.7509648618):17.18515622,(((Callipepla_californica:22.3254458399,((Alectoris_rufa:13.658159877600003,(Gallus_sonneratii:2.269250417,Gallus_gallus:2.2692504171):11.388909458899999):0.7221441707,((Meleagris_gallopavo:10.4947111196,Lagop…
	TREE tree_0501 = ((((Struthio_camelus:60.7209188,Dromaius_novaehollandiae:60.720918796999996):11.10215905,Rhea_americana:71.82307785):16.23182873,Crypturellus_tataupa:88.054906579):17.89533792,(((Callipepla_californica:41.170132564999996,(((Gallus_sonneratii:3.44564821,Gallus_gallus:3.44564821):23.4501853661,Alectoris_rufa:26.8958335798):0.7190602041,((Meleagris_gallopavo:18.713080688799998,Lagop…
	TREE tree_1324 = ((((Dromaius_novaehollandiae:54.41361067999999,Rhea_americana:54.413610678):17.15037083,Struthio_camelus:71.56398151):19.61966274,Crypturellus_tataupa:91.1836442561):4.976356547,(((Callipepla_californica:23.868389791600006,(((Gallus_sonneratii:3.379397037,Gallus_gallus:3.3793970373):14.750272840600001,Alectoris_rufa:18.1296698789):0.438807166,((Lagopus_lagopus:13.8622980138,Melea…
	TREE tree_0633 = ((((Dromaius_novaehollandiae:44.0156328,Rhea_americana:44.015632807):18.31475596,Struthio_camelus:62.33038876):21.92955031,Crypturellus_tataupa:84.2599390858):26.57253903,(((Callipepla_californica:47.1311026712,(((Gallus_sonneratii:5.178238264,Gallus_gallus:5.178238264):28.86209512,((Meleagris_gallopavo:25.510766075,Lagopus_lagopus:25.510766073000003):1.656052773,Phasianus_colchi…
	TREE tree_6112 = (((Struthio_camelus:59.80224086,(Rhea_americana:49.138823965,Dromaius_novaehollandiae:49.13882396099999):10.66341689):23.31197483,Crypturellus_tataupa:83.1142156868):29.65174501,(((Callipepla_californica:33.357432973899996,((Alectoris_rufa:23.9151676227,(Gallus_sonneratii:2.883768021,Gallus_gallus:2.8837680213000003):21.031399600500002):1.135248088,((Meleagris_gallopavo:18.148901…
	TREE tree_2999 = (((Struthio_camelus:55.92381166,(Dromaius_novaehollandiae:50.03117819,Rhea_americana:50.03117819):5.892633465):21.29489104,Crypturellus_tataupa:77.2187026907):28.7736542,(((Callipepla_californica:30.202375749,(((Meleagris_gallopavo:16.903006079,Lagopus_lagopus:16.903006084):1.850374344,Phasianus_colchicus:18.753380428590003):5.6398687571999995,((Gallus_sonneratii:3.030494269,Gall…
	TREE tree_3282 = ((((Rhea_americana:36.55229428,Dromaius_novaehollandiae:36.552294291):14.53120148,Struthio_camelus:51.08349577):15.60227583,Crypturellus_tataupa:66.685771593):28.18964011,(((Callipepla_californica:28.742057788999997,(((Gallus_sonneratii:3.137020574,Gallus_gallus:3.1370205739):15.038756007699998,((Meleagris_gallopavo:13.909144225,Lagopus_lagopus:13.9091442246):1.985661451,Phasianu…
	TREE tree_6241 = (((Struthio_camelus:61.28740198,(Rhea_americana:53.804277965000004,Dromaius_novaehollandiae:53.80427797):7.483124012):19.24513793,Crypturellus_tataupa:80.53253990247):20.1473475,(((Callipepla_californica:25.147469669399996,(((Gallus_sonneratii:2.312385733,Gallus_gallus:2.3123857329):15.575432981999999,Alectoris_rufa:17.887818714015):0.4857162589,((Meleagris_gallopavo:13.536632308…
	TREE tree_5857 = (((Struthio_camelus:62.80889484,(Rhea_americana:56.380805936,Dromaius_novaehollandiae:56.380805931):6.428088906):38.75903953,Crypturellus_tataupa:101.56793435899999):7.718182832,(((Callipepla_californica:31.894864019999996,((((Lagopus_lagopus:18.264756911,Meleagris_gallopavo:18.264756911):0.8239622689,Phasianus_colchicus:19.088719181):4.7693906835,(Gallus_sonneratii:3.557046261,G…
	TREE tree_0386 = ((((Struthio_camelus:44.19372903,Dromaius_novaehollandiae:44.193729029):3.972344884,Rhea_americana:48.166073912):31.28488815,Crypturellus_tataupa:79.45096205930001):27.82096993,(((Callipepla_californica:33.852157931700006,((((Meleagris_gallopavo:15.163357010999999,Lagopus_lagopus:15.163357013999999):2.461753076,Phasianus_colchicus:17.625110088299998):4.5307267395,(Gallus_sonnerat…
	TREE tree_4505 = (((Struthio_camelus:96.93052018,(Rhea_americana:78.1435763,Dromaius_novaehollandiae:78.14357629):18.78694389):16.50079628,Crypturellus_tataupa:113.431316461):7.400811144,(((Callipepla_californica:19.3048297312,((Alectoris_rufa:11.648841283100001,(Gallus_sonneratii:2.197324448,Gallus_gallus:2.1973244481):9.4515168353):0.2947706548,((Meleagris_gallopavo:7.7358494167,Lagopus_lagopus…
	TREE tree_6320 = ((((Rhea_americana:37.864519432,Dromaius_novaehollandiae:37.864519435000005):2.085731578,Struthio_camelus:39.95025101):36.07449188,Crypturellus_tataupa:76.024742893):23.16004757,(((Callipepla_californica:27.326884349500002,(((Gallus_sonneratii:2.642534571,Gallus_gallus:2.6425345713999997):18.155468155100003,Alectoris_rufa:20.798002725630003):0.5333788946,((Meleagris_gallopavo:15.…
END;
