# Supplementary material for: Decoupling body shape and mass distribution in birds and their dinosaurian ancestors
Source: Nat Commun. 2023 Mar 22;14:1575. doi: 10.1038/s41467-023-37317-y (PMC10033513; doi:10.1038/s41467-023-37317-y)
Supplement: Supplementary file 4 — Supplementary Code 1-4 [file 41467_2023_37317_MOESM4_ESM.zip › SupplementaryCode1/FLDtrees.nex]

#NEXUS
[Tree distribution from: "The global diversity of birds in space and time; W. Jetz, G. H. Thomas, J. B. Joy, K. Hartmann, A. O. Mooers, doi:10.1038/nature11631]
[Subsampled and pruned from birdtree.org on 2020-09-14T13:25:23Z ]
[Data: "Ericson All Species" (see Jetz et al. 2012 supplement for details)]
BEGIN TREES;
	TREE tree_7212 = (((((((Eudocimus_ruber:64.4591148717,Gavia_arctica:64.459114883):5.730857384,Phalacrocorax_penicillatus:70.1899722611042):0.5809911465,(Pelecanus_occidentalis:70.15468091700001,Procellaria_westlandica:70.15468092430001):0.6162824924):7.44226082,(Musophaga_violacea:77.49690935105001,((Phoenicopterus_chilensis:42.652948432,Aechmophorus_clarkii:42.65294843):31.137901694999996,Larus_…
	TREE tree_8041 = (((((Pelecanus_occidentalis:68.6706962156,((Phalacrocorax_penicillatus:62.736433882018105,Procellaria_westlandica:62.736433888700006):2.894683626,(Eudocimus_ruber:63.13953306110001,Gavia_arctica:63.139533056999994):2.491584458):3.0395786982):9.929714164,(Musophaga_violacea:78.3911608163,(Larus_occidentalis:75.65225642272,(Phoenicopterus_chilensis:64.30434367960001,Aechmophorus_cl…
	TREE tree_9000 = ((((((Pelecanus_occidentalis:72.97118829099999,Procellaria_westlandica:72.97118828778001):0.4073354192,((Eudocimus_ruber:69.62491402740001,Gavia_arctica:69.62491401):0.5887564333,Phalacrocorax_penicillatus:70.2136704498307):3.16485327):2.376601326,(Musophaga_violacea:74.8062075113,((Phoenicopterus_chilensis:64.668505611,Aechmophorus_clarkii:64.66850560099999):8.2656840485,Larus_o…
	TREE tree_3670 = (((((((Eudocimus_ruber:67.590149974,Gavia_arctica:67.59014997):1.78172887,(Pelecanus_occidentalis:68.973706575,Procellaria_westlandica:68.9737065765):0.3981722667):0.5973014922,Phalacrocorax_penicillatus:69.9691803355):11.21928423,(Musophaga_violacea:81.09059601319001,((Phoenicopterus_chilensis:61.2533712189,Aechmophorus_clarkii:61.253371221):18.4637065085,Larus_occidentalis:79.7…
	TREE tree_2332 = ((((((((Eudocimus_ruber:73.9310758068,Gavia_arctica:73.9310758):1.65285196,Pelecanus_occidentalis:75.58392777699999):1.549827538,Procellaria_westlandica:77.133755312):0.2662965446,Phalacrocorax_penicillatus:77.4000518542):12.63072941,(Musophaga_violacea:88.6830804785,(Larus_occidentalis:87.5288020529,(Phoenicopterus_chilensis:64.853389568,Aechmophorus_clarkii:64.85338955):22.6754…
	TREE tree_6669 = (((((Musophaga_violacea:75.61982204195999,(Larus_occidentalis:71.58551531580001,(Phoenicopterus_chilensis:42.201797438999996,Aechmophorus_clarkii:42.201797438):29.383717867):4.0343067365):0.5969143063,(((Eudocimus_ruber:64.62741863069999,Gavia_arctica:64.627418632):3.07352026,Phalacrocorax_penicillatus:67.7009388871019):0.2563287066,(Pelecanus_occidentalis:67.050226904,Procellari…
	TREE tree_0249 = ((((((((Eudocimus_ruber:64.77527674550001,Gavia_arctica:64.77527675):0.05542417472,Procellaria_westlandica:64.8307009219):2.418252879,Phalacrocorax_penicillatus:67.2489538064):1.445217576,Pelecanus_occidentalis:68.69417137):6.123786039,(Musophaga_violacea:74.2898685385,((Phoenicopterus_chilensis:39.938527701,Aechmophorus_clarkii:39.938527695):32.2031933813,Larus_occidentalis:72.1…
	TREE tree_8106 = ((((((((Eudocimus_ruber:69.54916718700001,Gavia_arctica:69.54916718000001):0.9838479556,Phalacrocorax_penicillatus:70.5330151376):1.055167006,Procellaria_westlandica:71.5881821408):1.422819226,Pelecanus_occidentalis:73.011001363):6.024735781,(Musophaga_violacea:78.53419264313,(Larus_occidentalis:76.05259988063,(Phoenicopterus_chilensis:64.3272215289,Aechmophorus_clarkii:64.327221…
	TREE tree_5190 = (((((((Eudocimus_ruber:67.7755755033,Gavia_arctica:67.77557551000001):2.322882923,Phalacrocorax_penicillatus:70.0984584262):1.953363352,(Procellaria_westlandica:71.2195728552,Pelecanus_occidentalis:71.21957286829019):0.8322489163):3.764996559,(Musophaga_violacea:74.90403948539,(Larus_occidentalis:70.63735709179,(Phoenicopterus_chilensis:65.411238612,Aechmophorus_clarkii:65.411238…
	TREE tree_4014 = ((((((Procellaria_westlandica:75.74270284299999,Pelecanus_occidentalis:75.74270284800001):0.1178082032,((Eudocimus_ruber:73.180300032,Gavia_arctica:73.18030004):0.753249724,Phalacrocorax_penicillatus:73.9335497627069):1.9269612885999998):3.83439836,(Musophaga_violacea:79.18810282403,(Larus_occidentalis:75.18363756167,(Phoenicopterus_chilensis:68.007757462,Aechmophorus_clarkii:68.…
	TREE tree_1940 = (((((((Phalacrocorax_penicillatus:64.93892190700001,Pelecanus_occidentalis:64.9389219208):1.86689157,Procellaria_westlandica:66.8058134804):0.6813522823,(Eudocimus_ruber:65.4820317537,Gavia_arctica:65.48203174):2.0051340163):5.347654894,(Musophaga_violacea:71.9895314734,(Larus_occidentalis:70.7735974761,(Phoenicopterus_chilensis:28.731550966,Aechmophorus_clarkii:28.73155097499999…
	TREE tree_6368 = ((((((((Eudocimus_ruber:69.487087316,Gavia_arctica:69.48708732):1.573271617,Phalacrocorax_penicillatus:71.0603589335):0.8871489437,Procellaria_westlandica:71.94750787659099):0.9012515806,Pelecanus_occidentalis:72.84875945099999):12.25778274,(Musophaga_violacea:84.75514363299999,(Larus_occidentalis:83.9262387327,(Phoenicopterus_chilensis:76.21067760689999,Aechmophorus_clarkii:76.2…
	TREE tree_7539 = ((((((((Eudocimus_ruber:67.84578378399999,Gavia_arctica:67.84578378):1.113620328,Phalacrocorax_penicillatus:68.9594040964063):1.415419007,Procellaria_westlandica:70.374823116):1.191251754,Pelecanus_occidentalis:71.5660748673):7.69871906,(Musophaga_violacea:78.27722999049999,(Larus_occidentalis:75.994194087587,(Phoenicopterus_chilensis:64.75160649,Aechmophorus_clarkii:64.751606485…
	TREE tree_9601 = (((((Musophaga_violacea:87.2914080411,((Phoenicopterus_chilensis:60.9884781143,Aechmophorus_clarkii:60.988478116):22.8307528,Larus_occidentalis:83.819230921083):3.4721771294000003):1.820167877,((((Eudocimus_ruber:77.48644747600001,Gavia_arctica:77.48644748):2.023803142,Phalacrocorax_penicillatus:79.5102506224):1.502442809,Procellaria_westlandica:81.0126934341):3.36658893,Pelecanu…
	TREE tree_1325 = (((((Musophaga_violacea:81.1790656023,((Phoenicopterus_chilensis:58.661910584,Aechmophorus_clarkii:58.661910580000004):17.1649227185,Larus_occidentalis:75.82683330068):5.3522323068):1.105536471,(((Eudocimus_ruber:68.2680282725,Gavia_arctica:68.26802828699999):3.852575436,Phalacrocorax_penicillatus:72.12060371700001):1.509013793,(Pelecanus_occidentalis:73.320436601,Procellaria_wes…
	TREE tree_8322 = (((((((Eudocimus_ruber:67.21022872990001,Gavia_arctica:67.21022874900001):1.618132029,(Procellaria_westlandica:68.634349472,Phalacrocorax_penicillatus:68.6343494696244):0.1940112994):3.49035998,Pelecanus_occidentalis:72.31872074360001):6.723824473,(Musophaga_violacea:78.7978528944,(Larus_occidentalis:73.95737557271,(Phoenicopterus_chilensis:57.69051434000001,Aechmophorus_clarkii:…
	TREE tree_0384 = ((((((((Eudocimus_ruber:64.6490492462,Gavia_arctica:64.64904924):0.9496819435,Phalacrocorax_penicillatus:65.59873118318481):1.578823222,Procellaria_westlandica:67.17755441236001):1.188724,Pelecanus_occidentalis:68.3662784155):1.852240264,(Musophaga_violacea:69.444555969,(Larus_occidentalis:68.52774160979999,(Phoenicopterus_chilensis:48.2285789737,Aechmophorus_clarkii:48.228578967…
	TREE tree_6845 = ((((((Phalacrocorax_penicillatus:79.0655544287,Procellaria_westlandica:79.0655544324):0.6228723905,((Eudocimus_ruber:77.577272775,Gavia_arctica:77.57727277):0.4367767149,Pelecanus_occidentalis:78.01404948604002):1.674377327):2.810091474,(Musophaga_violacea:80.91069828180001,((Phoenicopterus_chilensis:64.06230780199999,Aechmophorus_clarkii:64.0623078003):14.307983203,Larus_occiden…
	TREE tree_6128 = ((((((((Eudocimus_ruber:67.6605440045,Gavia_arctica:67.660544):3.110614235,Phalacrocorax_penicillatus:70.77115824180001):0.7440803147,Procellaria_westlandica:71.5152385483):0.2951309199,Pelecanus_occidentalis:71.81036946999998):2.791760137,(Musophaga_violacea:73.95694595180001,(Larus_occidentalis:71.35814276736001,(Phoenicopterus_chilensis:53.732600850999994,Aechmophorus_clarkii:…
	TREE tree_8459 = ((((((((Eudocimus_ruber:64.18801675370001,Gavia_arctica:64.18801675):1.201598914,Phalacrocorax_penicillatus:65.3896156592):2.650333493,Procellaria_westlandica:68.039949159):0.2126139906,Pelecanus_occidentalis:68.252563158):6.445815583,(Musophaga_violacea:74.3872394546,(Larus_occidentalis:65.4103121432,(Phoenicopterus_chilensis:40.527051127,Aechmophorus_clarkii:40.527051135):24.88…
	TREE tree_9139 = (((((((Eudocimus_ruber:71.48943939579999,Gavia_arctica:71.489439402):0.8266985861,Procellaria_westlandica:72.3161379852):0.7752448075,(Phalacrocorax_penicillatus:72.50750219599999,Pelecanus_occidentalis:72.507502201):0.5838805895):8.947510617,(Musophaga_violacea:81.7557582312,(Larus_occidentalis:76.2899661026,(Phoenicopterus_chilensis:55.5039436,Aechmophorus_clarkii:55.5039435949…
	TREE tree_8447 = ((((((((Eudocimus_ruber:60.7154309387,Gavia_arctica:60.71543092):0.5288768234,Phalacrocorax_penicillatus:61.2443077512):2.542864898,Procellaria_westlandica:63.7871726426):1.376420246,Pelecanus_occidentalis:65.16359289910001):14.3676393,(Musophaga_violacea:78.4273346557,(Larus_occidentalis:77.609675187708,(Phoenicopterus_chilensis:51.975782147000004,Aechmophorus_clarkii:51.9757821…
	TREE tree_9661 = ((((((((Eudocimus_ruber:67.2050900934,Gavia_arctica:67.20509011):3.952417807,Phalacrocorax_penicillatus:71.15750791426001):1.450720765,Pelecanus_occidentalis:72.6082286837):2.458123937,Procellaria_westlandica:75.0663526097):6.544555682,(Musophaga_violacea:80.43789703172999,((Phoenicopterus_chilensis:63.085646222,Aechmophorus_clarkii:63.085646225000005):15.392644231,Larus_occident…
	TREE tree_1463 = (((((((Eudocimus_ruber:61.1832065202,Gavia_arctica:61.18320652):2.56565457,Procellaria_westlandica:63.7488610847):0.4044463407,(Phalacrocorax_penicillatus:64.07727347790001,Pelecanus_occidentalis:64.077273481):0.07603394857):15.20458725,(Musophaga_violacea:78.11766206959999,(Larus_occidentalis:73.92058484779,(Phoenicopterus_chilensis:59.50787058899999,Aechmophorus_clarkii:59.5078…
	TREE tree_2244 = (((((((Eudocimus_ruber:62.133198091000004,Gavia_arctica:62.13319809000001):1.233142068,Pelecanus_occidentalis:63.36634015558359):1.028149532,(Procellaria_westlandica:57.92366637657259,Phalacrocorax_penicillatus:57.9236663859421):6.470823308):11.27204965,(Musophaga_violacea:75.04971127778,((Phoenicopterus_chilensis:50.9369210499,Aechmophorus_clarkii:50.936921052):22.63648959599999…
	TREE tree_3637 = (((((Musophaga_violacea:75.3472034166,((Phoenicopterus_chilensis:53.981635024999996,Aechmophorus_clarkii:53.98163501):19.628895539,Larus_occidentalis:73.6105305545):1.7366728566):0.7691262116,((Procellaria_westlandica:67.7569457458,Pelecanus_occidentalis:67.75694574299999):1.228571095,((Eudocimus_ruber:64.0387738803,Gavia_arctica:64.03877388000001):2.234323734,Phalacrocorax_penic…
	TREE tree_5538 = ((((((((Eudocimus_ruber:65.3002887341,Gavia_arctica:65.30028873):2.473330086,Phalacrocorax_penicillatus:67.7736188129):0.5780057671,Pelecanus_occidentalis:68.35162459200001):3.387013214,Procellaria_westlandica:71.7386377955):3.647159056,(Musophaga_violacea:73.45156897730001,(Larus_occidentalis:72.97694150561,(Phoenicopterus_chilensis:39.140823981,Aechmophorus_clarkii:39.140823978…
	TREE tree_0349 = (((((((Phalacrocorax_penicillatus:64.332971734,Procellaria_westlandica:64.33297173302999):2.163244208,(Eudocimus_ruber:62.851630039,Gavia_arctica:62.851630038):3.644585906):0.09925507582,Pelecanus_occidentalis:66.59547101769999):12.79766784,(Musophaga_violacea:77.2068097003,(Larus_occidentalis:76.0090344971,(Phoenicopterus_chilensis:59.239538780000004,Aechmophorus_clarkii:59.2395…
	TREE tree_7320 = (((((Musophaga_violacea:82.65617930450001,((Phoenicopterus_chilensis:35.907781771,Aechmophorus_clarkii:35.907781784):45.3693109508,Larus_occidentalis:81.27709271661):1.3790865829999999):0.6390113593,((((Eudocimus_ruber:64.0968645548,Gavia_arctica:64.09686456):0.1650925598,Procellaria_westlandica:64.2619571191):0.4577769609,Phalacrocorax_penicillatus:64.719734076):3.377229904,Pele…
	TREE tree_1374 = ((((((Phalacrocorax_penicillatus:74.1687515691,Procellaria_westlandica:74.168751576):1.878699266,((Eudocimus_ruber:73.57407483399999,Gavia_arctica:73.574074815):1.853892322,Pelecanus_occidentalis:75.427967139):0.6194836912):2.968465849,(Musophaga_violacea:77.76056513159,(Larus_occidentalis:72.04622348310001,(Phoenicopterus_chilensis:55.175513985,Aechmophorus_clarkii:55.175513996)…
	TREE tree_3047 = ((((((((Eudocimus_ruber:66.6750812306,Gavia_arctica:66.67508122):1.162196695,Phalacrocorax_penicillatus:67.83727791754801):1.610302294,Procellaria_westlandica:69.4475802055484):0.9708370844,Pelecanus_occidentalis:70.4184173046):9.055214869,(Musophaga_violacea:76.471919806,((Phoenicopterus_chilensis:53.062450591,Aechmophorus_clarkii:53.062450592800005):20.230473360999998,Larus_occ…
	TREE tree_6042 = ((((((((Eudocimus_ruber:78.53494019950001,Gavia_arctica:78.53494020000001):0.9537300989,Phalacrocorax_penicillatus:79.48867030470001):0.3463098701,Pelecanus_occidentalis:79.83498016499999):0.2832895257,Procellaria_westlandica:80.1182696861):3.325772847,(Musophaga_violacea:82.502949462,((Phoenicopterus_chilensis:37.04770365,Aechmophorus_clarkii:37.047703648):42.41777377100001,Laru…
	TREE tree_0136 = ((((((((Eudocimus_ruber:61.3948795713,Gavia_arctica:61.39487957000001):2.873596266,Phalacrocorax_penicillatus:64.26847584555):2.566238786,Pelecanus_occidentalis:66.834714624):0.7375151749,Procellaria_westlandica:67.5722297994):11.56828214,(Musophaga_violacea:77.5851637017,(Larus_occidentalis:72.48463470469,(Phoenicopterus_chilensis:46.727451451,Aechmophorus_clarkii:46.727451445):…
	TREE tree_7292 = ((((((((Eudocimus_ruber:65.127043867,Gavia_arctica:65.12704386):0.009947527114,Procellaria_westlandica:65.13699140489999):1.023757851,Phalacrocorax_penicillatus:66.16074924879999):2.571704373,Pelecanus_occidentalis:68.73245362748):4.025713356,(Musophaga_violacea:72.00927554500001,(Larus_occidentalis:70.7839773447,(Phoenicopterus_chilensis:42.818278485,Aechmophorus_clarkii:42.8182…
	TREE tree_7659 = ((((((((Eudocimus_ruber:63.3183508467,Gavia_arctica:63.31835085):0.4488180516,Phalacrocorax_penicillatus:63.767168903):0.8534310885,Procellaria_westlandica:64.6205999936):3.721136313,Pelecanus_occidentalis:68.341736301):7.710886862,(Musophaga_violacea:75.03010864971,(Larus_occidentalis:68.30603576696001,(Phoenicopterus_chilensis:52.0221410881,Aechmophorus_clarkii:52.022141081):16…
	TREE tree_8553 = (((((((Eudocimus_ruber:64.9069825618,Gavia_arctica:64.90698256):5.51832248,Phalacrocorax_penicillatus:70.42530504739999):2.750565127,(Procellaria_westlandica:70.3057649157,Pelecanus_occidentalis:70.305764919186):2.8701052526):8.367382495,(Musophaga_violacea:80.3831927318,(Larus_occidentalis:78.53473989224,(Phoenicopterus_chilensis:63.619268194,Aechmophorus_clarkii:63.619268190999…
	TREE tree_2448 = ((((((((Eudocimus_ruber:66.9913636631,Gavia_arctica:66.99136365999999):1.096015139,Phalacrocorax_penicillatus:68.0873788031):0.9240340955,Pelecanus_occidentalis:69.01141289499999):0.1528556154,Procellaria_westlandica:69.1642685159):3.079021445,(Musophaga_violacea:71.06192170218,(Larus_occidentalis:70.17495576681,(Phoenicopterus_chilensis:56.233297237,Aechmophorus_clarkii:56.23329…
	TREE tree_0425 = ((((((((Eudocimus_ruber:65.254398081,Gavia_arctica:65.25439807):0.3582395601,Phalacrocorax_penicillatus:65.6126376335):2.645538811,Pelecanus_occidentalis:68.258176444):3.16764671,Procellaria_westlandica:71.425823141):2.416328961,(Musophaga_violacea:73.623243456,((Phoenicopterus_chilensis:51.9647458771,Aechmophorus_clarkii:51.9647458822):19.2052984455,Larus_occidentalis:71.1700443…
	TREE tree_0556 = (((((Musophaga_violacea:75.886804839,(Larus_occidentalis:70.53968629212,(Phoenicopterus_chilensis:57.81325461600001,Aechmophorus_clarkii:57.813254616):12.726431676):5.3471185498):2.90165359,((((Eudocimus_ruber:68.70941691,Gavia_arctica:68.70941691):0.4620765127,Phalacrocorax_penicillatus:69.1714934277):0.8413571517,Procellaria_westlandica:70.01285057711):3.426499958,Pelecanus_occ…
	TREE tree_5871 = (((((((Eudocimus_ruber:65.581106659,Gavia_arctica:65.58110666):0.4597094216,Phalacrocorax_penicillatus:66.0408160813):0.3584551532,(Procellaria_westlandica:66.31054911950001,Pelecanus_occidentalis:66.31054911000001):0.0887221184):10.53375498,(Musophaga_violacea:76.35017462526,((Phoenicopterus_chilensis:50.293629772,Aechmophorus_clarkii:50.293629764):25.234663190000003,Larus_occid…
	TREE tree_5888 = ((((((((Eudocimus_ruber:74.350504639,Gavia_arctica:74.35050464):2.944599759,Phalacrocorax_penicillatus:77.29510439020859):1.154725945,Pelecanus_occidentalis:78.44983033700001):0.4035721217,Procellaria_westlandica:78.8534024588):2.146377582,(Musophaga_violacea:80.652636389549,((Phoenicopterus_chilensis:44.380846340000005,Aechmophorus_clarkii:44.380846333):33.356041635,Larus_occide…
	TREE tree_9117 = ((((((((Eudocimus_ruber:61.1400793254,Gavia_arctica:61.14007932):3.870017365,Procellaria_westlandica:65.0100966889):4.13703637,Pelecanus_occidentalis:69.14713306099999):0.5788789066,Phalacrocorax_penicillatus:69.7260119584):8.378562204,(Musophaga_violacea:77.4661148089,(Larus_occidentalis:76.360773967553,(Phoenicopterus_chilensis:52.964781129,Aechmophorus_clarkii:52.964781129):23…
	TREE tree_8113 = ((((((((Eudocimus_ruber:67.35521079,Gavia_arctica:67.35521078000001):1.145682949,Phalacrocorax_penicillatus:68.50089374256):1.733772822,Procellaria_westlandica:70.2346665584):1.482909476,Pelecanus_occidentalis:71.7175760446):5.831594272,(Musophaga_violacea:77.409026474,(Larus_occidentalis:72.679184956279,(Phoenicopterus_chilensis:61.439932189000004,Aechmophorus_clarkii:61.4399321…
	TREE tree_9814 = (((((Musophaga_violacea:76.3485045163,(Larus_occidentalis:74.16106042387,(Phoenicopterus_chilensis:64.848664846,Aechmophorus_clarkii:64.848664853):9.3123955807):2.1874440886):1.137074477,((Pelecanus_occidentalis:68.0629041296,Procellaria_westlandica:68.06290413010001):0.5547929582,((Eudocimus_ruber:62.543477504,Gavia_arctica:62.543477519999996):5.373987739,Phalacrocorax_penicilla…
	TREE tree_2346 = (((((((Eudocimus_ruber:69.81390006579998,Gavia_arctica:69.81390008):1.407239292,Phalacrocorax_penicillatus:71.221139358):3.313217599,(Pelecanus_occidentalis:71.672044806,Procellaria_westlandica:71.672044799848):2.8623121598):2.585100982,(Musophaga_violacea:76.5538803708,((Phoenicopterus_chilensis:24.1426054796,Aechmophorus_clarkii:24.14260548):51.096957448000005,Larus_occidentali…
	TREE tree_1484 = (((((((Procellaria_westlandica:63.023192537599996,Phalacrocorax_penicillatus:63.0231925382):1.753793375,(Eudocimus_ruber:61.473239768620004,Gavia_arctica:61.47323976):3.303746145):1.307194488,Pelecanus_occidentalis:66.08418040500001):17.44744994,(Musophaga_violacea:83.1348540302,(Larus_occidentalis:77.50239390546,(Phoenicopterus_chilensis:24.360521740000003,Aechmophorus_clarkii:2…
	TREE tree_1779 = (((((((Eudocimus_ruber:65.7855944633,Gavia_arctica:65.78559446):2.486125844,Procellaria_westlandica:68.27172030130001):0.322710721,(Phalacrocorax_penicillatus:68.3175454548,Pelecanus_occidentalis:68.3175454525):0.2768855781):2.941519695,(Musophaga_violacea:70.4790123672,(Larus_occidentalis:65.4186841814,(Phoenicopterus_chilensis:44.739229587000004,Aechmophorus_clarkii:44.73922958…
	TREE tree_8760 = (((((Musophaga_violacea:78.385752104,(Larus_occidentalis:76.17684744694,(Phoenicopterus_chilensis:58.510382291400006,Aechmophorus_clarkii:58.510382293999996):17.666465141):2.208904659):0.5925051545,((((Eudocimus_ruber:73.4016322829,Gavia_arctica:73.40163229):0.6387471301,Phalacrocorax_penicillatus:74.04037941832291):0.4772671753,Pelecanus_occidentalis:74.51764659199999):0.3746206…
	TREE tree_6809 = (((((Musophaga_violacea:82.51572579361999,((Phoenicopterus_chilensis:60.236315862,Aechmophorus_clarkii:60.236315857):20.254256757,Larus_occidentalis:80.49057261357879):2.0251531641):0.4036592385,((((Eudocimus_ruber:76.9694692721,Gavia_arctica:76.96946927):0.2599443801,Phalacrocorax_penicillatus:77.229413646663):0.8980264747,Procellaria_westlandica:78.127440114):0.458431233,Peleca…
	TREE tree_7044 = ((((((Procellaria_westlandica:68.73431137259999,Pelecanus_occidentalis:68.73431137499999):0.0901735979,((Eudocimus_ruber:64.654577722,Gavia_arctica:64.65457772):1.706263375,Phalacrocorax_penicillatus:66.36084109133):2.463643873):13.40016256,(Musophaga_violacea:81.69749844580001,(Larus_occidentalis:79.52499071487,(Phoenicopterus_chilensis:64.9893385892,Aechmophorus_clarkii:64.9893…
	TREE tree_3551 = ((((((((Eudocimus_ruber:65.02501260700001,Gavia_arctica:65.02501258999999):6.742769204,Phalacrocorax_penicillatus:71.7677817902):2.126486483,Pelecanus_occidentalis:73.8942682762):3.713779845,Procellaria_westlandica:77.608048119):2.678487829,(Musophaga_violacea:78.92557035224999,(Larus_occidentalis:78.0933742123,(Phoenicopterus_chilensis:62.50404193,Aechmophorus_clarkii:62.5040419…
	TREE tree_5291 = ((((((((Eudocimus_ruber:65.28674806389999,Gavia_arctica:65.28674806000001):1.266262822,Procellaria_westlandica:66.5530108771):2.333738428,Pelecanus_occidentalis:68.886749313):0.2369610655,Phalacrocorax_penicillatus:69.12371036705):5.271562316,(Musophaga_violacea:72.9347227109,((Phoenicopterus_chilensis:56.90983571299999,Aechmophorus_clarkii:56.909835712):14.213526605999999,Larus_…
	TREE tree_3210 = (((((Musophaga_violacea:79.41326424510001,((Phoenicopterus_chilensis:68.0479961657,Aechmophorus_clarkii:68.047996174):10.5206984669,Larus_occidentalis:78.56869464786):0.8445696064):0.9971645134,((((Eudocimus_ruber:67.7158627368,Gavia_arctica:67.71586274):0.4844774772,Phalacrocorax_penicillatus:68.2003402252):3.322719878,Pelecanus_occidentalis:71.523060099):1.931343102,Procellaria…
	TREE tree_2201 = ((((((((Eudocimus_ruber:68.21272968710001,Gavia_arctica:68.2127297):8.08656284,Procellaria_westlandica:76.299292543308):1.341797836,Pelecanus_occidentalis:77.64109037200001):1.077388896,Phalacrocorax_penicillatus:78.71847927070002):4.796434759,(Musophaga_violacea:82.2047454454,((Phoenicopterus_chilensis:46.661054102,Aechmophorus_clarkii:46.6610540986):31.983074432,Larus_occidenta…
	TREE tree_7096 = (((((Musophaga_violacea:78.7663592971,(Larus_occidentalis:72.17536806355,(Phoenicopterus_chilensis:49.647904817,Aechmophorus_clarkii:49.6479048158):22.527463254):6.5909912292):0.6592854673,((((Eudocimus_ruber:67.284365872,Gavia_arctica:67.28436586999999):3.014257565,Procellaria_westlandica:70.2986234423):0.5529829477,Pelecanus_occidentalis:70.851606391):0.1420602797,Phalacrocorax…
	TREE tree_4724 = (((((Musophaga_violacea:76.87911013,(Larus_occidentalis:74.43040358599,(Phoenicopterus_chilensis:46.33595695699999,Aechmophorus_clarkii:46.3359569532):28.094446623):2.4487065324):0.1949801687,((((Eudocimus_ruber:64.0529749378,Gavia_arctica:64.05297493):2.829999466,Phalacrocorax_penicillatus:66.88297440710001):2.683255253,Procellaria_westlandica:69.56622964900001):0.06827052385,Pe…
	TREE tree_1335 = (((((((Eudocimus_ruber:62.563064431,Gavia_arctica:62.56306443):0.8559182698,Phalacrocorax_penicillatus:63.418982704):3.250852287,(Procellaria_westlandica:65.2952255873,Pelecanus_occidentalis:65.295225597):1.3746093918):14.03293698,(Musophaga_violacea:79.5496739194,((Phoenicopterus_chilensis:55.267604592,Aechmophorus_clarkii:55.26760459):20.163527223000003,Larus_occidentalis:75.43…
	TREE tree_9100 = (((((Musophaga_violacea:78.44259182049998,(Larus_occidentalis:76.42815358415001,(Phoenicopterus_chilensis:53.122438062,Aechmophorus_clarkii:53.122438059):23.305715528):2.01443824):1.285250586,(((Eudocimus_ruber:69.496734219,Gavia_arctica:69.496734217):3.651461125,Phalacrocorax_penicillatus:73.14819534610001):0.7377591116,(Procellaria_westlandica:72.59722959235499,Pelecanus_occide…
	TREE tree_5522 = (((((Musophaga_violacea:81.0162694398,((Phoenicopterus_chilensis:25.7668174272,Aechmophorus_clarkii:25.766817427):51.197215999,Larus_occidentalis:76.96403342801):4.0522360156):0.4722746917,((((Eudocimus_ruber:67.862155967015,Gavia_arctica:67.86215597):1.936369841,Phalacrocorax_penicillatus:69.7985258132379):0.1890994248,Procellaria_westlandica:69.98762524):0.4627550716,Pelecanus_…
	TREE tree_2496 = ((((((((Eudocimus_ruber:66.748964279,Gavia_arctica:66.74896427):0.5564264146,Phalacrocorax_penicillatus:67.3053906952):1.353228602,Procellaria_westlandica:68.65861929340001):0.8483413603,Pelecanus_occidentalis:69.5069606614216):8.674268343,(Musophaga_violacea:75.9417106003,((Phoenicopterus_chilensis:49.692577917,Aechmophorus_clarkii:49.692577924000005):25.150947329,Larus_occident…
	TREE tree_7187 = (((((((Phalacrocorax_penicillatus:70.24644354408558,Procellaria_westlandica:70.246443544):1.001785001,(Eudocimus_ruber:70.7162745944,Gavia_arctica:70.7162746):0.5319539475):1.39681111,Pelecanus_occidentalis:72.645039654):12.72360103,(Musophaga_violacea:84.13210086919999,(Larus_occidentalis:82.83976138969999,(Phoenicopterus_chilensis:70.872919618,Aechmophorus_clarkii:70.872919631)…
	TREE tree_0399 = ((((((Procellaria_westlandica:72.75890832229999,Phalacrocorax_penicillatus:72.7589083284):0.2933792559,((Eudocimus_ruber:66.5713066186,Gavia_arctica:66.57130663000001):4.374700808,Pelecanus_occidentalis:70.946007411):2.1062801587999997):12.6926563,(Musophaga_violacea:83.5742064457,((Phoenicopterus_chilensis:66.89657149050001,Aechmophorus_clarkii:66.896571488):13.925248124,Larus_o…
	TREE tree_3422 = ((((((((Eudocimus_ruber:67.642639604,Gavia_arctica:67.6426396):0.6781107613,Procellaria_westlandica:68.320750354):3.444960011,Phalacrocorax_penicillatus:71.7657103611):1.650006789,Pelecanus_occidentalis:73.415717153):2.651304988,(Musophaga_violacea:75.1352876426,((Phoenicopterus_chilensis:65.06935312,Aechmophorus_clarkii:65.069353124):7.7508748,Larus_occidentalis:72.82022791313):…
	TREE tree_3964 = (((((Pelecanus_occidentalis:69.22737519299999,(((Eudocimus_ruber:64.3243787892,Gavia_arctica:64.32437878):0.61047245,Phalacrocorax_penicillatus:64.9348512432):0.06207225765,Procellaria_westlandica:64.9969234899):4.2304517081):4.77265021,(Musophaga_violacea:73.02941981196,(Larus_occidentalis:72.48500162580001,(Phoenicopterus_chilensis:59.485249522000004,Aechmophorus_clarkii:59.485…
	TREE tree_7052 = ((((((Procellaria_westlandica:73.68351162569999,(Eudocimus_ruber:71.135123102,Gavia_arctica:71.1351231):2.54838851):1.754788819,(Pelecanus_occidentalis:71.517465789,Phalacrocorax_penicillatus:71.517465782):3.920834649):4.758049112,(Musophaga_violacea:78.8941634852,(Larus_occidentalis:76.48454981115,(Phoenicopterus_chilensis:64.62166329499999,Aechmophorus_clarkii:64.62166330500001…
	TREE tree_4443 = ((((((((Eudocimus_ruber:66.87656679199999,Gavia_arctica:66.876566786):1.525882053,Procellaria_westlandica:68.40244883749999):0.5058436597,Phalacrocorax_penicillatus:68.908292500986):2.971284328,Pelecanus_occidentalis:71.8795768308033):3.381990591,(Musophaga_violacea:73.5850230801,((Phoenicopterus_chilensis:55.51266616,Aechmophorus_clarkii:55.512666159):11.6465950876,Larus_occiden…
	TREE tree_6450 = (((((((Procellaria_westlandica:69.91121929559999,Phalacrocorax_penicillatus:69.9112193062374):3.733214324,Pelecanus_occidentalis:73.64443363):0.2310060498,(Eudocimus_ruber:71.6041506872,Gavia_arctica:71.60415068):2.2712889977):3.908810196,(Musophaga_violacea:76.00159478389999,((Phoenicopterus_chilensis:60.50958837,Aechmophorus_clarkii:60.509588365):15.13027100875,Larus_occidental…
	TREE tree_5789 = ((((((((Eudocimus_ruber:66.4476097166,Gavia_arctica:66.447609715):3.99368219,Phalacrocorax_penicillatus:70.44129189974001):1.064397764,Pelecanus_occidentalis:71.505689673):1.656219736,Procellaria_westlandica:73.16190940969999):2.212782174,(Musophaga_violacea:74.5757108497,((Phoenicopterus_chilensis:63.2948259693,Aechmophorus_clarkii:63.294825967):10.062659347,Larus_occidentalis:7…
	TREE tree_1425 = (((((((Eudocimus_ruber:63.975525824099996,Gavia_arctica:63.97552582):2.271278183,Phalacrocorax_penicillatus:66.24680400069):1.337689409,(Pelecanus_occidentalis:64.75848036600001,Procellaria_westlandica:64.75848034559999):2.826013061):4.176380871,(Musophaga_violacea:70.0671962833,(Larus_occidentalis:68.34904721538,(Phoenicopterus_chilensis:62.24477017,Aechmophorus_clarkii:62.24477…
	TREE tree_1377 = ((((((((Eudocimus_ruber:63.255329217100005,Gavia_arctica:63.25532923):1.570793986,Procellaria_westlandica:64.8261231965):0.6207039439,Pelecanus_occidentalis:65.446827149):0.2338056948,Phalacrocorax_penicillatus:65.6806328455):7.065755516,(Musophaga_violacea:72.33373902414,(Larus_occidentalis:70.32630808213,(Phoenicopterus_chilensis:62.0928513748,Aechmophorus_clarkii:62.092851377)…
	TREE tree_8384 = (((((((Eudocimus_ruber:67.44819946419999,Gavia_arctica:67.448199462):2.803432485,Phalacrocorax_penicillatus:70.25163194369999):0.4223795566,(Procellaria_westlandica:70.4133311022,Pelecanus_occidentalis:70.4133311114):0.2606803935):5.403281477,(Musophaga_violacea:75.47733822839999,(Larus_occidentalis:74.1042536028,(Phoenicopterus_chilensis:45.106678558,Aechmophorus_clarkii:45.1066…
	TREE tree_2494 = (((((Musophaga_violacea:80.84250454210002,((Phoenicopterus_chilensis:65.514152406,Aechmophorus_clarkii:65.51415240099999):14.2993134597,Larus_occidentalis:79.8134658833):1.0290386716):0.512116945,((((Eudocimus_ruber:68.277112777,Gavia_arctica:68.277112789):0.7764079928,Phalacrocorax_penicillatus:69.0535207659):1.640748976,Pelecanus_occidentalis:70.694269744):1.103421766,Procellar…
	TREE tree_3180 = (((((Musophaga_violacea:77.89385286000001,((Phoenicopterus_chilensis:54.439941401,Aechmophorus_clarkii:54.4399414):22.752819783999996,Larus_occidentalis:77.19276118912):0.70109166894):1.313410621,((((Eudocimus_ruber:67.68023195059999,Gavia_arctica:67.68023195):0.170735067,Phalacrocorax_penicillatus:67.85096702):1.367955252,Procellaria_westlandica:69.21892227631999):1.100191119,Pe…
	TREE tree_1762 = ((((((((Eudocimus_ruber:74.3244559741,Gavia_arctica:74.32445598):1.891190296,Phalacrocorax_penicillatus:76.215646269704):3.21491932,Procellaria_westlandica:79.43056558490001):0.5668585997,Pelecanus_occidentalis:79.9974241954):3.259962175,(Musophaga_violacea:83.14888245770001,((Phoenicopterus_chilensis:20.979556969,Aechmophorus_clarkii:20.9795569692):53.373448073,Larus_occidentali…
	TREE tree_7324 = ((((((((Eudocimus_ruber:64.41808988300001,Gavia_arctica:64.41808988):2.267569664,Phalacrocorax_penicillatus:66.68565953726609):2.752281148,Pelecanus_occidentalis:69.43794069619):1.282565509,Procellaria_westlandica:70.7205061945):1.290338584,(Musophaga_violacea:71.756586682,((Phoenicopterus_chilensis:50.724871908,Aechmophorus_clarkii:50.72487190399999):19.878703433000002,Larus_occ…
	TREE tree_7780 = (((((Musophaga_violacea:72.52916944447,((Phoenicopterus_chilensis:55.036794873000005,Aechmophorus_clarkii:55.036794865100006):16.546463875,Larus_occidentalis:71.58325873323):0.94591070499):0.2560661835,((Pelecanus_occidentalis:66.5344300966,Procellaria_westlandica:66.5344301088):0.7632848601,((Eudocimus_ruber:63.5712025388,Gavia_arctica:63.571202529999994):2.856344348,Phalacrocor…
	TREE tree_1465 = (((((Musophaga_violacea:74.10345623984,(Larus_occidentalis:72.07045905839999,(Phoenicopterus_chilensis:37.8048596844,Aechmophorus_clarkii:37.8048596878):34.26559936175):2.0329971786):1.640694209,((((Eudocimus_ruber:67.8158549015,Gavia_arctica:67.81585489999999):0.3613287533,Phalacrocorax_penicillatus:68.1771836438406):0.9457499625,Procellaria_westlandica:69.122933613):0.334562682…
	TREE tree_5459 = (((((Musophaga_violacea:79.0007788716,((Phoenicopterus_chilensis:67.61397416599999,Aechmophorus_clarkii:67.6139741713):9.075745639,Larus_occidentalis:76.68971981450001):2.3110590543):0.5941554012,(((Eudocimus_ruber:69.70808348199999,Gavia_arctica:69.70808346999999):4.721998052,Phalacrocorax_penicillatus:74.43008151793):0.5655277842,(Procellaria_westlandica:74.7736338163,Pelecanus…
	TREE tree_9794 = ((((((((Eudocimus_ruber:68.71404774090001,Gavia_arctica:68.71404774):1.310445583,Phalacrocorax_penicillatus:70.0244933223297):0.51687374,Procellaria_westlandica:70.5413670584):0.4830388954,Pelecanus_occidentalis:71.024405968):5.850324774,(Musophaga_violacea:76.5233287586,((Phoenicopterus_chilensis:64.15834305,Aechmophorus_clarkii:64.158343054):10.685645415216,Larus_occidentalis:7…
	TREE tree_8351 = ((((((Pelecanus_occidentalis:78.4387044479312,Procellaria_westlandica:78.4387044427):0.05057026333,((Eudocimus_ruber:72.5223071681,Gavia_arctica:72.52230716000001):3.512889921,Phalacrocorax_penicillatus:76.0351970903154):2.454077629):5.606754766,(Musophaga_violacea:83.2506653592,(Larus_occidentalis:82.4335802873,(Phoenicopterus_chilensis:73.951707453,Aechmophorus_clarkii:73.95170…
	TREE tree_5787 = ((((((((Eudocimus_ruber:73.999311023,Gavia_arctica:73.99931102):1.796784957,Phalacrocorax_penicillatus:75.7960959597952):2.343480454,Pelecanus_occidentalis:78.13957642150001):0.240707969,Procellaria_westlandica:78.38028440529999):2.928965459,(Musophaga_violacea:79.8594812126,(Larus_occidentalis:76.81034516574,(Phoenicopterus_chilensis:63.25739565000001,Aechmophorus_clarkii:63.257…
	TREE tree_6027 = ((((((((Eudocimus_ruber:69.9469936167,Gavia_arctica:69.946993621):0.1019196741,Procellaria_westlandica:70.0489132862329):2.988554241,Pelecanus_occidentalis:73.037467524):2.701317036,Phalacrocorax_penicillatus:75.73878455399999):2.578838678,(Musophaga_violacea:77.7449269642,(Larus_occidentalis:75.40720887966,(Phoenicopterus_chilensis:47.4346100094,Aechmophorus_clarkii:47.434610010…
	TREE tree_9299 = ((((((Procellaria_westlandica:64.9633308082,Pelecanus_occidentalis:64.96333080960001):0.35943161,((Eudocimus_ruber:63.69709372633999,Gavia_arctica:63.69709374):1.248598665,Phalacrocorax_penicillatus:64.9456923932):0.3770700192):5.084190381,(Musophaga_violacea:70.15194618419999,((Phoenicopterus_chilensis:56.349953845900004,Aechmophorus_clarkii:56.349953852):12.118110471,Larus_occi…
	TREE tree_4723 = ((((((Pelecanus_occidentalis:69.51534447600001,Procellaria_westlandica:69.51534448860001):1.193388362,((Eudocimus_ruber:68.8461487176,Gavia_arctica:68.84614872):0.7056940936,Phalacrocorax_penicillatus:69.5518428106):1.156890029):9.207399855,(Musophaga_violacea:78.6124466809,((Phoenicopterus_chilensis:59.399194838,Aechmophorus_clarkii:59.399194843000004):15.231673327,Larus_occiden…
	TREE tree_8934 = (((((Musophaga_violacea:82.714804268,((Phoenicopterus_chilensis:65.108341291,Aechmophorus_clarkii:65.10834129599999):16.8529293833,Larus_occidentalis:81.96127067495999):0.7535335969):1.026697879,((((Eudocimus_ruber:66.108747086,Gavia_arctica:66.10874708):0.5449632013,Phalacrocorax_penicillatus:66.6537102753):0.4099293241,Pelecanus_occidentalis:67.06363960099999):0.1633272639,Proc…
	TREE tree_9740 = ((((((((Eudocimus_ruber:70.7193659442,Gavia_arctica:70.71936595):0.5741463246,Phalacrocorax_penicillatus:71.29351227888552):0.682971238,Pelecanus_occidentalis:71.9764835122308):0.4149180944,Procellaria_westlandica:72.3914016153):5.801379954,(Musophaga_violacea:76.42187675929999,((Phoenicopterus_chilensis:25.5016475423,Aechmophorus_clarkii:25.50164754):49.41310099,Larus_occidental…
	TREE tree_1058 = ((((((((Eudocimus_ruber:67.3400650546,Gavia_arctica:67.34006506):0.9932028758,Phalacrocorax_penicillatus:68.3332679295):2.324885104,Pelecanus_occidentalis:70.6581530374):0.08524148333,Procellaria_westlandica:70.74339452390001):2.846478824,(Musophaga_violacea:72.60448833739999,(Larus_occidentalis:71.4672874671,(Phoenicopterus_chilensis:40.9639759235,Aechmophorus_clarkii:40.9639759…
	TREE tree_4649 = (((((Musophaga_violacea:80.3920043356,((Phoenicopterus_chilensis:61.421851152,Aechmophorus_clarkii:61.421851143999994):15.817260351999998,Larus_occidentalis:77.23911149613):3.1528928413):0.6252718503,((((Eudocimus_ruber:73.7502681942,Gavia_arctica:73.75026820100001):0.1794333666,Phalacrocorax_penicillatus:73.9297015643):4.67744526,Procellaria_westlandica:78.607146829):0.280062467…
	TREE tree_9576 = ((((((Procellaria_westlandica:71.2802955618,Phalacrocorax_penicillatus:71.2802955686173):0.870721796,((Eudocimus_ruber:68.2522072602,Gavia_arctica:68.25220726):0.7014592445,Pelecanus_occidentalis:68.9536665063):3.197350859):4.772365387,(Musophaga_violacea:76.008990138,((Phoenicopterus_chilensis:60.286526888000004,Aechmophorus_clarkii:60.286526893):14.354529358,Larus_occidentalis:…
	TREE tree_3569 = ((((((((Eudocimus_ruber:61.962009762099996,Gavia_arctica:61.962009776):2.39948108,Phalacrocorax_penicillatus:64.3614908467135):5.486782786,Pelecanus_occidentalis:69.848273637):0.06874254354,Procellaria_westlandica:69.9170161759):16.00647339,(Musophaga_violacea:84.4060986358,((Phoenicopterus_chilensis:70.192609861,Aechmophorus_clarkii:70.192609851):13.333340816,Larus_occidentalis:…
	TREE tree_6930 = ((((((((Eudocimus_ruber:63.9054791922,Gavia_arctica:63.90547919):0.493183565,Phalacrocorax_penicillatus:64.39866275612279):1.965442669,Procellaria_westlandica:66.3641054278):3.392349489,Pelecanus_occidentalis:69.756454912):9.693750519,(Musophaga_violacea:78.7629711038,((Phoenicopterus_chilensis:62.304869575,Aechmophorus_clarkii:62.304869585000006):14.433677645,Larus_occidentalis:…
	TREE tree_2073 = (((((Musophaga_violacea:73.95900121599999,((Phoenicopterus_chilensis:44.640681599,Aechmophorus_clarkii:44.640681604):22.498129277,Larus_occidentalis:67.1388108844):6.8201903296):0.2574021492,((((Eudocimus_ruber:68.84084123009998,Gavia_arctica:68.84084124):0.3447970243,Phalacrocorax_penicillatus:69.18563826139999):1.538890238,Procellaria_westlandica:70.7245284997):1.027493649,Pele…
	TREE tree_3482 = (((((((Eudocimus_ruber:68.7372146752,Gavia_arctica:68.73721466):0.7809951299,Pelecanus_occidentalis:69.5182097969659):0.9157732821,(Procellaria_westlandica:66.95897672769999,Phalacrocorax_penicillatus:66.9589767267):3.475006348):3.746669263,(Musophaga_violacea:73.884571443,((Phoenicopterus_chilensis:56.953789949,Aechmophorus_clarkii:56.953789942):16.35248906,Larus_occidentalis:73…
	TREE tree_8152 = ((((((((Eudocimus_ruber:72.859979556,Gavia_arctica:72.859979555):0.5967355477,Phalacrocorax_penicillatus:73.4567151107):2.323066295,Procellaria_westlandica:75.779781395):0.0127146601,Pelecanus_occidentalis:75.79249605999999):3.508887069,(Musophaga_violacea:78.91722737315,(Larus_occidentalis:77.14570743175699,(Phoenicopterus_chilensis:56.47946721300001,Aechmophorus_clarkii:56.4794…
	TREE tree_2853 = (((((((Eudocimus_ruber:67.338563614,Gavia_arctica:67.33856362):1.087620776,Phalacrocorax_penicillatus:68.426184392387):2.931619188,(Procellaria_westlandica:70.98693109210001,Pelecanus_occidentalis:70.98693109099999):0.3708724874):6.53828503,(Musophaga_violacea:77.00259239708001,((Phoenicopterus_chilensis:59.72773381499999,Aechmophorus_clarkii:59.727733822000005):14.479337959,Laru…
	TREE tree_3868 = ((((((((Eudocimus_ruber:63.421778663800005,Gavia_arctica:63.421778669999995):1.987846945,Phalacrocorax_penicillatus:65.4096255959):2.105047256,Procellaria_westlandica:67.51467286399):0.5203092889,Pelecanus_occidentalis:68.0349821489):18.73433846,(Musophaga_violacea:86.515110911,((Phoenicopterus_chilensis:36.4504941634,Aechmophorus_clarkii:36.450494157):49.453343133,Larus_occident…
	TREE tree_9548 = ((((((((Eudocimus_ruber:70.022683303,Gavia_arctica:70.022683315):0.9361284644,Procellaria_westlandica:70.9588117685):2.479605238,Pelecanus_occidentalis:73.438417008):0.4818242796,Phalacrocorax_penicillatus:73.92024130360001):8.777890964,(Musophaga_violacea:79.542224881,((Phoenicopterus_chilensis:66.59022617,Aechmophorus_clarkii:66.590226174):10.936633697000001,Larus_occidentalis:…
	TREE tree_1008 = ((((((Phalacrocorax_penicillatus:71.41165308364002,Pelecanus_occidentalis:71.411653073):8.719538112,((Eudocimus_ruber:72.12325583886,Gavia_arctica:72.12325582999999):5.703780768,Procellaria_westlandica:77.82703660259999):2.3041545883):0.7380243451,(Musophaga_violacea:79.1168039478,(Larus_occidentalis:77.449525207849,(Phoenicopterus_chilensis:63.26325333014999,Aechmophorus_clarkii…
	TREE tree_5893 = ((((((((Eudocimus_ruber:70.0023954875,Gavia_arctica:70.00239549):2.394389118,Procellaria_westlandica:72.3967846054):1.155336466,Phalacrocorax_penicillatus:73.5521210783403):1.882586442,Pelecanus_occidentalis:75.434707522):9.273197139,(Musophaga_violacea:83.5816340376,(Larus_occidentalis:82.76703056810001,(Phoenicopterus_chilensis:68.722670976,Aechmophorus_clarkii:68.7226709689999…
	TREE tree_4819 = (((((((Eudocimus_ruber:64.44883398953002,Gavia_arctica:64.44883399):0.08547877607,Pelecanus_occidentalis:64.534312767):0.6047365057,(Procellaria_westlandica:63.115726312099994,Phalacrocorax_penicillatus:63.11572631556):2.0233229611):3.712819145,(Musophaga_violacea:67.76533798956,(Larus_occidentalis:66.04498818214,(Phoenicopterus_chilensis:38.125218087,Aechmophorus_clarkii:38.1252…
END;
