# Supplementary material for: Decoupling body shape and mass distribution in birds and their dinosaurian ancestors
Source: Nat Commun. 2023 Mar 22;14:1575. doi: 10.1038/s41467-023-37317-y (PMC10033513; doi:10.1038/s41467-023-37317-y)
Supplement: Supplementary file 4 — Supplementary Code 1-4 [file 41467_2023_37317_MOESM4_ESM.zip › SupplementaryCode1/ALLnoratstrees.nex]

#NEXUS
[Tree distribution from: "The global diversity of birds in space and time; W. Jetz, G. H. Thomas, J. B. Joy, K. Hartmann, A. O. Mooers, doi:10.1038/nature11631]
[Subsampled and pruned from birdtree.org on 2020-09-15T13:27:23Z ]
[Data: "Ericson All Species" (see Jetz et al. 2012 supplement for details)]
BEGIN TREES;
	TREE tree_7842 = ((Anas_platyrhynchos:74.677063275649,((Callipepla_californica:37.511287849400006,(((Gallus_sonneratii:5.187706985,Gallus_gallus:5.187706985):20.9712364338,Alectoris_rufa:26.1589434196):0.07064360542,((Meleagris_gallopavo:17.0041575869,Lagopus_lagopus:17.004157585):1.496314423,Phasianus_colchicus:18.5004720062):7.729115017100001):11.2817008259):1.598483641,Numida_meleagris:39.1097…
	TREE tree_2158 = ((Anas_platyrhynchos:74.278717582707,((Callipepla_californica:27.574935229300003,(((Gallus_sonneratii:3.252551242,Gallus_gallus:3.2525512418000004):13.885958976,((Meleagris_gallopavo:11.78747248,Lagopus_lagopus:11.787472484000002):2.564589554,Phasianus_colchicus:14.352062038400001):2.7864481807000003):0.3256147196,Alectoris_rufa:17.4641249367):10.110810292):2.30980494,Numida_mele…
	TREE tree_1166 = ((Anas_platyrhynchos:83.57011537182001,((Callipepla_californica:32.0252707294,((Alectoris_rufa:22.6594541529,(Gallus_sonneratii:3.999934975,Gallus_gallus:3.9999349740000003):18.65951918):0.7347011756,((Lagopus_lagopus:16.388335989239998,Meleagris_gallopavo:16.38833599):2.605072009,Phasianus_colchicus:18.9934079998):4.400747332):8.631115400999999):1.497245401,Numida_meleagris:33.5…
	TREE tree_4003 = ((Anas_platyrhynchos:83.54753973256001,((Callipepla_californica:41.9534577203,(((Gallus_sonneratii:4.140041679,Gallus_gallus:4.1400416798):25.994857234099996,((Meleagris_gallopavo:20.693850374,Lagopus_lagopus:20.693850376999997):2.461269506,Phasianus_colchicus:23.1551198824):6.9797790297):0.7266364094,Alectoris_rufa:30.8615353192):11.091922397000001):1.559763567,Numida_meleagris:…
	TREE tree_5848 = ((Anas_platyrhynchos:72.411953545637,((Callipepla_californica:29.5035678523,((((Lagopus_lagopus:16.289636652,Meleagris_gallopavo:16.289636648600002):1.358722591,Phasianus_colchicus:17.648359243999998):4.283094678,(Gallus_sonneratii:3.290359089,Gallus_gallus:3.2903590885):18.6410948332):0.4750790204,Alectoris_rufa:22.4065329459):7.097034906999999):1.011986729,Numida_meleagris:30.5…
	TREE tree_0716 = ((Anas_platyrhynchos:74.09913551448,((Callipepla_californica:29.851776674609997,((Alectoris_rufa:19.0359356463,(Gallus_sonneratii:2.956102614,Gallus_gallus:2.9561026138):16.0798330328):0.9465092791,((Meleagris_gallopavo:15.459532144999999,Lagopus_lagopus:15.459532145659999):1.225000426,Phasianus_colchicus:16.6845325708):3.2979123551):9.8693317436):4.444494187,Numida_meleagris:34.…
	TREE tree_3987 = ((Anas_platyrhynchos:87.23299257952002,((Callipepla_californica:27.960376229700003,((Alectoris_rufa:19.439494048799997,(Gallus_sonneratii:4.649114303,Gallus_gallus:4.649114302):14.7903797472):1.552882026,((Meleagris_gallopavo:14.638271178,Lagopus_lagopus:14.638271179):1.977625813,Phasianus_colchicus:16.6158969922):4.3764790836):6.9680001545):4.434293165,Numida_meleagris:32.394669…
	TREE tree_2559 = ((Anas_platyrhynchos:76.9556739279,((Callipepla_californica:36.530062639,((((Meleagris_gallopavo:18.483750260999997,Lagopus_lagopus:18.483750258999997):1.417402166,Phasianus_colchicus:19.901152425):4.187074744399999,(Gallus_sonneratii:3.253336379,Gallus_gallus:3.253336379):20.834890791299998):1.972183685,Alectoris_rufa:26.0604108555):10.4696517853):2.986479134,Numida_meleagris:39…
	TREE tree_2240 = ((Anas_platyrhynchos:84.13318736692999,((Callipepla_californica:35.0040126053,(((Gallus_sonneratii:2.739487439,Gallus_gallus:2.7394874395):18.756884134699998,Alectoris_rufa:21.496371574528997):1.249759423,((Meleagris_gallopavo:17.9061508222,Lagopus_lagopus:17.906150823):1.541219318,Phasianus_colchicus:19.44737014198):3.2987608557):12.2578816028):2.561212301,Numida_meleagris:37.56…
	TREE tree_7290 = ((Anas_platyrhynchos:79.214959340034,((Callipepla_californica:31.331273121000002,((((Meleagris_gallopavo:16.688135,Lagopus_lagopus:16.688135004):1.833639727,Phasianus_colchicus:18.5217747305):3.6850503518999997,(Gallus_sonneratii:3.547520239,Gallus_gallus:3.5475202398):18.659304843199997):0.2219971462,Alectoris_rufa:22.4288222325):8.902450890499999):4.492370551,Numida_meleagris:3…
	TREE tree_7130 = ((Anas_platyrhynchos:84.18307049456999,((Callipepla_californica:29.217725530000003,(((Gallus_sonneratii:3.209587978,Gallus_gallus:3.2095879781999996):18.187373660600002,Alectoris_rufa:21.3969616381):1.046321002,((Meleagris_gallopavo:15.575338963,Lagopus_lagopus:15.57533896):2.113507426,Phasianus_colchicus:17.68884638686):4.7544362539):6.7744428892999995):0.7807773426,Numida_melea…
	TREE tree_1425 = ((Anas_platyrhynchos:71.45664967005101,((Callipepla_californica:22.030281759,((((Lagopus_lagopus:11.566744998,Meleagris_gallopavo:11.566744998999999):0.8872553409,Phasianus_colchicus:12.454000339799999):4.1810432192,(Gallus_sonneratii:2.154514512,Gallus_gallus:2.1545145125):14.480529047400001):0.2014500422,Alectoris_rufa:16.83649360212):5.193788158399999):4.308240713,Numida_melea…
	TREE tree_5460 = ((Anas_platyrhynchos:84.84206661687,((Callipepla_californica:31.532467429500002,(((Gallus_sonneratii:3.13385754,Gallus_gallus:3.1338575399):15.81783415995,((Meleagris_gallopavo:12.983699644000001,Lagopus_lagopus:12.983699644000001):1.796477956,Phasianus_colchicus:14.780177599300002):4.1715141009):0.7095779236,Alectoris_rufa:19.6612696248):11.8711978051):0.4972712994,Numida_meleag…
	TREE tree_2780 = ((Anas_platyrhynchos:95.02667688035001,((Callipepla_californica:23.8068230198,((((Meleagris_gallopavo:12.11780143556,Lagopus_lagopus:12.117801432700002):0.4155872815,Phasianus_colchicus:12.533388715300001):3.8710922866,(Gallus_sonneratii:2.662582568,Gallus_gallus:2.6625825680000004):13.7418984315):0.1404983982,Alectoris_rufa:16.5449794):7.2618436204000005):3.685312633,Numida_mele…
	TREE tree_9342 = ((Anas_platyrhynchos:77.64418910217101,((Callipepla_californica:34.522266036,(((Gallus_sonneratii:2.624699004,Gallus_gallus:2.6246990042):22.032201183239998,((Lagopus_lagopus:17.488511476899998,Meleagris_gallopavo:17.488511479):1.562561232,Phasianus_colchicus:19.0510727078):5.6058274777):0.8690960991,Alectoris_rufa:25.525996286999998):8.996269754):6.204696782,Numida_meleagris:40.…
	TREE tree_4329 = ((Anas_platyrhynchos:70.05324033909599,((Callipepla_californica:37.9337083511,(((Gallus_sonneratii:5.137540383,Gallus_gallus:5.1375403836):21.2067576348,Alectoris_rufa:26.34429801018):0.9289857442,((Meleagris_gallopavo:20.699042503,Lagopus_lagopus:20.699042505):0.5892190171,Phasianus_colchicus:21.2882615213):5.985022237):10.6604245928):0.6475503298,Numida_meleagris:38.58125868099…
	TREE tree_8876 = ((Anas_platyrhynchos:87.192428310628,((Callipepla_californica:32.07609148,(((Gallus_sonneratii:5.306915118,Gallus_gallus:5.306915118):19.28110034596,Alectoris_rufa:24.5880154632):0.6136593348,((Meleagris_gallopavo:17.190745828,Lagopus_lagopus:17.190745831999998):1.707999795,Phasianus_colchicus:18.898745626):6.302929171600001):6.8744166818):2.684163783,Numida_meleagris:34.76025526…
	TREE tree_0298 = ((Anas_platyrhynchos:87.59888656380001,((Callipepla_californica:25.453708290748,((Alectoris_rufa:17.649475516899997,(Gallus_sonneratii:2.511306762,Gallus_gallus:2.5113067621000003):15.138168753700002):0.8913231037,((Meleagris_gallopavo:12.722711697,Lagopus_lagopus:12.722711694000001):1.75648179,Phasianus_colchicus:14.479193484100001):4.0616051346):6.9129096701):0.4432645459,Numid…
	TREE tree_5197 = ((Anas_platyrhynchos:75.42717155031,((Callipepla_californica:25.1226609502,(((Gallus_sonneratii:3.225211689,Gallus_gallus:3.2252116887):15.046579099999999,((Meleagris_gallopavo:13.305937223,Lagopus_lagopus:13.305937222399999):1.140280002,Phasianus_colchicus:14.446217225000002):3.8255735643):0.07172411163,Alectoris_rufa:18.34351490138):6.7791460495):6.560181268,Numida_meleagris:31…
	TREE tree_5894 = ((Anas_platyrhynchos:81.546035225456,((Callipepla_californica:33.9199176294,((Alectoris_rufa:23.573745064999997,(Gallus_sonneratii:4.191260715,Gallus_gallus:4.1912607149):19.3824843544):0.2828902542,((Lagopus_lagopus:19.124561253,Meleagris_gallopavo:19.124561254899998):0.8824696018,Phasianus_colchicus:20.0070308544):3.8496044691):10.063282306):3.432052869,Numida_meleagris:37.3519…
	TREE tree_6442 = ((Anas_platyrhynchos:78.26758915714001,((Callipepla_californica:30.046191109,(((Gallus_sonneratii:3.106831363,Gallus_gallus:3.1068313626000004):15.6516166253,((Meleagris_gallopavo:14.068048666,Lagopus_lagopus:14.068048664300001):1.603512175,Phasianus_colchicus:15.671560839199998):3.0868871497):0.5256413219,Alectoris_rufa:19.284089310900004):10.762101799):3.030225538,Numida_meleag…
	TREE tree_1730 = ((Anas_platyrhynchos:75.0851849041,((Callipepla_californica:27.350783720000003,(((Gallus_sonneratii:2.43102228,Gallus_gallus:2.4310222801999997):16.480070230899997,((Lagopus_lagopus:13.249668972,Meleagris_gallopavo:13.249668975):2.299762162,Phasianus_colchicus:15.5494311339):3.3616613772):1.069113804,Alectoris_rufa:19.9802063159):7.37057740403):1.792104393,Numida_meleagris:29.142…
	TREE tree_1889 = ((Anas_platyrhynchos:75.64743786201,((Callipepla_californica:23.4940528701,(((Gallus_sonneratii:4.191557953,Gallus_gallus:4.191557953):13.0542803397,Alectoris_rufa:17.2458382926):0.8310967423,((Lagopus_lagopus:13.6147402515,Meleagris_gallopavo:13.614740252):0.5715647602,Phasianus_colchicus:14.1863050129):3.8906300233):5.4171178358):4.801296142,Numida_meleagris:28.2953490083):47.3…
	TREE tree_8501 = ((Anas_platyrhynchos:87.33869864306,((Callipepla_californica:27.973742449599996,((((Lagopus_lagopus:12.624832319,Meleagris_gallopavo:12.624832318000001):1.155362886,Phasianus_colchicus:13.780195204):3.9181552932,(Gallus_sonneratii:2.147554046,Gallus_gallus:2.1475540459999998):15.550796451579998):0.3601551164,Alectoris_rufa:18.058505613530002):9.915236835800002):7.855493891,Numida…
	TREE tree_0539 = ((Anas_platyrhynchos:81.89156663927699,((Callipepla_californica:34.1377168988,((Alectoris_rufa:25.312981534099997,(Gallus_sonneratii:4.938559755,Gallus_gallus:4.938559755):20.374421777499997):0.8093063029,((Meleagris_gallopavo:19.329883283,Lagopus_lagopus:19.329883286300003):2.299254235,Phasianus_colchicus:21.629137522):4.4931503139):8.015429065000001):1.149708945,Numida_meleagri…
	TREE tree_6153 = ((Anas_platyrhynchos:88.65917677861,((Callipepla_californica:26.4738725801,(((Gallus_sonneratii:2.919976088,Gallus_gallus:2.9199760875):16.105536439799998,Alectoris_rufa:19.025512529100002):0.5165901066,((Meleagris_gallopavo:14.428585572,Lagopus_lagopus:14.42858557):0.3168395339,Phasianus_colchicus:14.7454251038):4.796677532):6.9317699457):3.457619478,Numida_meleagris:29.93149206…
	TREE tree_9457 = ((Anas_platyrhynchos:75.84604811338,((Callipepla_californica:16.4332802716,(((Gallus_sonneratii:1.599590989,Gallus_gallus:1.5995909892):10.6332927945,Alectoris_rufa:12.232883783600002):0.3072508015,((Meleagris_gallopavo:8.3819188574,Lagopus_lagopus:8.381918858):1.547297009,Phasianus_colchicus:9.9292158672):2.6109187182999998):3.8931456843999994):4.447354912,Numida_meleagris:20.88…
	TREE tree_6187 = ((Anas_platyrhynchos:77.73436705443999,((Callipepla_californica:33.612966091299995,(((Gallus_sonneratii:3.969216507,Gallus_gallus:3.9692165071999996):18.380798884,((Meleagris_gallopavo:15.62047669,Lagopus_lagopus:15.620476689999998):2.646560053,Phasianus_colchicus:18.2670367428):4.0829786485):0.6454210388,Alectoris_rufa:22.99543642938):10.61752966):1.620663441,Numida_meleagris:35…
	TREE tree_9772 = ((Anas_platyrhynchos:78.43036269946,((Callipepla_californica:33.7004159379,((((Lagopus_lagopus:15.1998151391,Meleagris_gallopavo:15.1998151354):1.457887867,Phasianus_colchicus:16.65770300601):4.8325924926,(Gallus_sonneratii:3.621552771,Gallus_gallus:3.6215527713):17.868742729399997):0.2380182768,Alectoris_rufa:21.7283137764):11.97210216374):2.208814882,Numida_meleagris:35.9092308…
	TREE tree_6719 = ((Anas_platyrhynchos:88.72043158049999,((Callipepla_californica:28.98641526116,(((Gallus_sonneratii:2.927971245,Gallus_gallus:2.9279712446):18.0135299113,((Meleagris_gallopavo:15.484421892,Lagopus_lagopus:15.4844218929):1.656571892,Phasianus_colchicus:17.1409937856):3.8005073702):0.9201749383,Alectoris_rufa:21.861676093800003):7.124739165699999):4.543134826,Numida_meleagris:33.52…
	TREE tree_1375 = ((Anas_platyrhynchos:82.82049512193,((Callipepla_californica:37.15967294865,(((Gallus_sonneratii:5.790460699,Gallus_gallus:5.790460699):23.101774254899997,Alectoris_rufa:28.892234957200003):0.834459119,((Lagopus_lagopus:22.00297371,Meleagris_gallopavo:22.002973708):1.384830052,Phasianus_colchicus:23.387803762199997):6.338890312999999):7.4329788756):1.04629525,Numida_meleagris:38.…
	TREE tree_5610 = ((Anas_platyrhynchos:77.45378273630399,((Callipepla_californica:35.792456719,(((Gallus_sonneratii:3.838928692,Gallus_gallus:3.8389286917999996):17.9028014626,((Lagopus_lagopus:16.636927019,Meleagris_gallopavo:16.636927018):0.7588511545,Phasianus_colchicus:17.395778175):4.3459519809):0.3832780741,Alectoris_rufa:22.1250082297):13.6674484909):0.7710743003,Numida_meleagris:36.5635310…
	TREE tree_0021 = ((Anas_platyrhynchos:77.28779764053,((Callipepla_californica:32.1280573804,((Alectoris_rufa:19.500252943,((Meleagris_gallopavo:14.155036098,Lagopus_lagopus:14.155036102999999):0.8997618558,Phasianus_colchicus:15.0547979589):4.4454549806):0.2226491485,(Gallus_sonneratii:2.618748222,Gallus_gallus:2.6187482215999998):17.1041538664):12.405155293):1.509798857,Numida_meleagris:33.63785…
	TREE tree_3725 = ((Anas_platyrhynchos:91.32996254305199,((Callipepla_californica:23.1916891501,(((Gallus_sonneratii:2.076364226,Gallus_gallus:2.0763642259):13.40444618247,Alectoris_rufa:15.48081041):0.433329687,((Lagopus_lagopus:10.642131379,Meleagris_gallopavo:10.642131378):0.8378038198,Phasianus_colchicus:11.4799351973):4.4342048988):7.2775490531):2.374436821,Numida_meleagris:25.566125974):65.7…
	TREE tree_0536 = ((Anas_platyrhynchos:83.378543297127,((Callipepla_californica:38.5620076603,((Alectoris_rufa:24.0916416339,(Gallus_sonneratii:4.131742305,Gallus_gallus:4.1317423044):19.9598993282):0.7320230969,((Meleagris_gallopavo:16.59381934,Lagopus_lagopus:16.593819344):3.186618391,Phasianus_colchicus:19.780437736400003):5.0432269932):13.738342930999998):2.963036032,Numida_meleagris:41.525043…
	TREE tree_5249 = ((Anas_platyrhynchos:73.1997398981,((Callipepla_californica:21.7237952295,(((Gallus_sonneratii:3.207935161,Gallus_gallus:3.2079351613999996):12.916394741800001,Alectoris_rufa:16.1243299016):0.6820391962,((Meleagris_gallopavo:11.5611075616,Lagopus_lagopus:11.5611075597):1.735754918,Phasianus_colchicus:13.2968624759):3.5095066209):4.9174261319):1.770188736,Numida_meleagris:23.49398…
	TREE tree_6086 = ((Anas_platyrhynchos:95.29829015082998,((Callipepla_californica:31.765473240080002,(((Gallus_sonneratii:3.272058281,Gallus_gallus:3.2720582805):20.095113502,((Meleagris_gallopavo:15.938953393000002,Lagopus_lagopus:15.938953387799998):1.515859931,Phasianus_colchicus:17.4548133191):5.9123584634):0.8876350633,Alectoris_rufa:24.254806847300003):7.5106663937):0.2316746079,Numida_melea…
	TREE tree_1575 = ((Anas_platyrhynchos:72.743971322198,((Callipepla_californica:39.4219119,((((Lagopus_lagopus:17.480584776919997,Meleagris_gallopavo:17.480584775):1.244092973,Phasianus_colchicus:18.7246777507):5.1117962094,(Gallus_sonneratii:3.609021214,Gallus_gallus:3.6090212144000002):20.2274527449):0.6289779463,Alectoris_rufa:24.465451904299996):14.956459994):0.002378313385,Numida_meleagris:39…
	TREE tree_8262 = ((Anas_platyrhynchos:81.71039509348002,((Callipepla_californica:31.764592230999998,(((Gallus_sonneratii:4.137111344,Gallus_gallus:4.1371113441):19.7727226094,Alectoris_rufa:23.909833949750002):1.204180175,((Meleagris_gallopavo:17.107479888,Lagopus_lagopus:17.1074798829):2.405006394,Phasianus_colchicus:19.5124862775):5.601527851):6.650578102):0.3883656523,Numida_meleagris:32.15295…
	TREE tree_1925 = ((Anas_platyrhynchos:78.000387631743,((Callipepla_californica:25.200896239200002,((((Lagopus_lagopus:12.49860776,Meleagris_gallopavo:12.4986077599):0.80419827,Phasianus_colchicus:13.302806029900001):2.9253748210399997,(Gallus_sonneratii:2.544511927,Gallus_gallus:2.5445119275):13.6836689231):0.8397632329,Alectoris_rufa:17.067944083900002):8.1329521554):1.775106914,Numida_meleagris…
	TREE tree_4897 = ((Anas_platyrhynchos:90.72531242855001,((Callipepla_californica:46.770787039,((Alectoris_rufa:33.279217771443,(Gallus_sonneratii:5.200250239,Gallus_gallus:5.200250239):28.078967530499998):2.616533256,((Meleagris_gallopavo:24.931665109,Lagopus_lagopus:24.931665109):2.231874297,Phasianus_colchicus:27.163539402999998):8.732211624):10.8750360105):0.6112086625,Numida_meleagris:47.3819…
	TREE tree_0869 = ((Anas_platyrhynchos:77.28779763999829,((Callipepla_californica:32.128057384,(((Gallus_sonneratii:3.48585073,Gallus_gallus:3.4858507299):21.9250188845,Alectoris_rufa:25.4108696158):0.1617922726,((Meleagris_gallopavo:17.4240323,Lagopus_lagopus:17.424032303):2.979384769,Phasianus_colchicus:20.403417073):5.1692448175):6.5553954906000005):1.509798857,Numida_meleagris:33.63785624):43.…
	TREE tree_5883 = ((Anas_platyrhynchos:80.181961296749,((Callipepla_californica:26.6581957689,(((Gallus_sonneratii:3.077999816,Gallus_gallus:3.077999816):14.320702465800002,Alectoris_rufa:17.398702280800002):0.7639775078,((Meleagris_gallopavo:12.156502334999999,Lagopus_lagopus:12.156502334999999):1.988037285,Phasianus_colchicus:14.1445396194):4.0181401694):8.4955159811):0.8907607523,Numida_meleagr…
	TREE tree_6859 = ((Anas_platyrhynchos:90.20876130664,((Callipepla_californica:25.6895965891,(((Gallus_sonneratii:4.068160662,Gallus_gallus:4.0681606619999995):15.961000550200001,((Meleagris_gallopavo:13.861829643,Lagopus_lagopus:13.861829642):1.335596398,Phasianus_colchicus:15.1974260411):4.8317351709):1.049179809,Alectoris_rufa:21.07834102017):4.6112555692):0.7869642833,Numida_meleagris:26.47656…
	TREE tree_6734 = ((Anas_platyrhynchos:79.20521987265,((Callipepla_californica:37.134020209999996,((((Meleagris_gallopavo:18.149593461,Lagopus_lagopus:18.149593463000002):3.084144198,Phasianus_colchicus:21.233737661000003):5.813982535199999,Alectoris_rufa:27.0477201956):0.206161077,(Gallus_sonneratii:4.878971742,Gallus_gallus:4.878971742):22.374909531500002):9.880138937):1.955191464,Numida_meleagr…
	TREE tree_1265 = ((Anas_platyrhynchos:83.14695020598,((Callipepla_californica:33.2729291043,(((Gallus_sonneratii:3.66757737,Gallus_gallus:3.6675773696):20.1609263954,((Lagopus_lagopus:16.878074092,Meleagris_gallopavo:16.878074092):2.356655351,Phasianus_colchicus:19.2347294422):4.5937743219):0.6522970364,Alectoris_rufa:24.4808008006):8.792128298):1.530775597,Numida_meleagris:34.803704693):48.34324…
	TREE tree_0592 = ((Anas_platyrhynchos:81.88207191244999,((Callipepla_californica:28.4420292476,((Alectoris_rufa:22.3542078103,(Gallus_sonneratii:4.015502396,Gallus_gallus:4.0155023962000005):18.33870541542):1.160237433,((Meleagris_gallopavo:17.981207723,Lagopus_lagopus:17.981207719):0.711277956,Phasianus_colchicus:18.6924856742):4.821959569000001):4.9275840052):1.687220816,Numida_meleagris:30.129…
	TREE tree_6659 = ((Anas_platyrhynchos:85.51995021053999,((Callipepla_californica:34.226170982599996,(((Gallus_sonneratii:2.263781387,Gallus_gallus:2.2637813870000003):19.338706580500002,((Meleagris_gallopavo:15.8312090958,Lagopus_lagopus:15.831209094):2.451596579,Phasianus_colchicus:18.2828056717):3.3196822963):0.8682061085,Alectoris_rufa:22.470694077599997):11.755476903400002):3.608188279,Numida…
	TREE tree_6144 = ((Anas_platyrhynchos:77.07554864888499,((Callipepla_californica:31.14147361067,(((Gallus_sonneratii:3.61111168,Gallus_gallus:3.61111168):19.2740715767,Alectoris_rufa:22.8851832578):1.164325752,((Meleagris_gallopavo:18.222448159,Lagopus_lagopus:18.222448157000002):2.232895144,Phasianus_colchicus:20.455343299200003):3.5941657089):7.091964601000001):0.821467165,Numida_meleagris:31.9…
	TREE tree_4283 = ((Anas_platyrhynchos:75.17607541775,((Callipepla_californica:31.1218955601,((((Meleagris_gallopavo:15.337036518000001,Lagopus_lagopus:15.337036515):0.727000853,Phasianus_colchicus:16.0640373688):4.077524984,(Gallus_sonneratii:3.267876859,Gallus_gallus:3.2678768593000003):16.873685494500002):0.499600518,Alectoris_rufa:20.64116287416):10.4807326892):2.736635354,Numida_meleagris:33.…
	TREE tree_5212 = ((Anas_platyrhynchos:73.90800732579,((Callipepla_californica:37.757460502,(((Gallus_sonneratii:4.649833513,Gallus_gallus:4.6498335129):23.077409998,Alectoris_rufa:27.727243506199994):0.5843634672,((Lagopus_lagopus:21.611454759,Meleagris_gallopavo:21.611454754):1.13098079,Phasianus_colchicus:22.742435549000003):5.569171427200001):9.4458535233):1.308670396,Numida_meleagris:39.06613…
	TREE tree_9456 = ((Anas_platyrhynchos:81.15115071098501,((Callipepla_californica:28.480821608,(((Gallus_sonneratii:2.90977872,Gallus_gallus:2.9097787205):16.1655727999,((Lagopus_lagopus:14.486037217,Meleagris_gallopavo:14.486037221):0.7776958278,Phasianus_colchicus:15.2637330455):3.8116184742):0.6859509049,Alectoris_rufa:19.7613024248187):8.7195191854):2.132724883,Numida_meleagris:30.613546499999…
	TREE tree_4511 = ((Anas_platyrhynchos:79.91755851775,((Callipepla_californica:19.963510230239997,((((Lagopus_lagopus:9.8573932213,Meleagris_gallopavo:9.8573932204):1.268524222,Phasianus_colchicus:11.125917442999999):3.8343562444,(Gallus_sonneratii:1.962704366,Gallus_gallus:1.9627043663000001):12.997569322):0.3624977815,Alectoris_rufa:15.3227714694):4.64073876056):6.690725602,Numida_meleagris:26.6…
	TREE tree_6556 = ((Anas_platyrhynchos:83.331802522696,((Callipepla_californica:28.77560227,((((Meleagris_gallopavo:16.287260838999998,Lagopus_lagopus:16.287260836999998):1.122880229,Phasianus_colchicus:17.4101410653):4.79672377394,(Gallus_sonneratii:2.153137918,Gallus_gallus:2.1531379182):20.053726924499998):0.4744381345,Alectoris_rufa:22.681302973799998):6.0942992957):1.862728784,Numida_meleagri…
	TREE tree_5705 = ((Anas_platyrhynchos:78.901941759677,((Callipepla_californica:22.895137139699997,((Alectoris_rufa:14.897660254000002,(Gallus_sonneratii:2.701831795,Gallus_gallus:2.7018317944):12.1958284604):0.4303999693,((Lagopus_lagopus:11.946528205,Meleagris_gallopavo:11.9465282055):0.4037030464,Phasianus_colchicus:12.350231252):2.9778289716):7.5670769171):0.9030595549,Numida_meleagris:23.7981…
	TREE tree_6384 = ((Anas_platyrhynchos:88.72043157907999,((Callipepla_californica:28.986415263199998,((((Meleagris_gallopavo:15.1921274132,Lagopus_lagopus:15.192127413):1.222892632,Phasianus_colchicus:16.41502004567):4.843148991,(Gallus_sonneratii:3.095871859,Gallus_gallus:3.0958718591):18.162297179):1.051617452,Alectoris_rufa:22.309786492280004):6.6766287706):4.543134826,Numida_meleagris:33.52955…
	TREE tree_1512 = ((Anas_platyrhynchos:83.31110481869601,((Callipepla_californica:24.241552751,((Alectoris_rufa:15.7763490964,((Lagopus_lagopus:12.313838844300001,Meleagris_gallopavo:12.3138388474):1.405411281,Phasianus_colchicus:13.7192501259):2.0570989712):0.1881422316,(Gallus_sonneratii:2.985010907,Gallus_gallus:2.9850109078):12.97948042102):8.277061421):3.562997946,Numida_meleagris:27.80455069…
	TREE tree_3801 = ((Anas_platyrhynchos:84.54685001043998,((Callipepla_californica:39.373701620999995,((((Meleagris_gallopavo:20.412769056,Lagopus_lagopus:20.412769052999998):1.227222639,Phasianus_colchicus:21.639991691099997):4.8528035240000005,(Gallus_sonneratii:4.264245076,Gallus_gallus:4.2642450757):22.2285501362):0.1877111103,Alectoris_rufa:26.6805063253):12.693195294999999):2.593733309,Numida…
	TREE tree_0524 = ((Anas_platyrhynchos:79.75846850491,((Callipepla_californica:33.416665349999995,(((Gallus_sonneratii:4.14697913,Gallus_gallus:4.1469791296):21.274207425,Alectoris_rufa:25.42118655573):1.154607134,((Meleagris_gallopavo:18.607168099,Lagopus_lagopus:18.6071681028):2.517232985,Phasianus_colchicus:21.124401087):5.4513926019):6.8408716612000005):1.25018315,Numida_meleagris:34.666848504…
	TREE tree_1975 = ((Anas_platyrhynchos:81.92583552163,((Callipepla_californica:37.68429626,((((Lagopus_lagopus:19.983022045,Meleagris_gallopavo:19.9830220466):0.6403265447,Phasianus_colchicus:20.6233485894):5.01866930152,(Gallus_sonneratii:3.051145742,Gallus_gallus:3.0511457418):22.5908721453):0.6947303589,Alectoris_rufa:26.336748250099998):11.347548011):2.582469992,Numida_meleagris:40.26676624799…
	TREE tree_8440 = ((Anas_platyrhynchos:76.28767769232999,((Callipepla_californica:35.2430870543,((Alectoris_rufa:26.2064411859,(Gallus_sonneratii:3.909966478,Gallus_gallus:3.9099664778000003):22.296474712400002):0.2651014805,((Lagopus_lagopus:19.556091763,Meleagris_gallopavo:19.556091761):2.283156573,Phasianus_colchicus:21.839248336):4.6322943344):8.7715443802):0.1106340679,Numida_meleagris:35.353…
	TREE tree_4278 = ((Anas_platyrhynchos:90.68603331384,((Callipepla_californica:29.122187448,((Alectoris_rufa:21.570746059900003,(Gallus_sonneratii:3.000084819,Gallus_gallus:3.0000848195):18.5706612417):0.5368709443,((Meleagris_gallopavo:16.201606394000002,Lagopus_lagopus:16.2016063987):1.112736457,Phasianus_colchicus:17.3143428558):4.7932741486):7.0145704452):3.512039067,Numida_meleagris:32.634226…
	TREE tree_7910 = ((Anas_platyrhynchos:76.65058709611,((Callipepla_californica:24.8699574496,(((Gallus_sonneratii:3.035836134,Gallus_gallus:3.0358361338):16.0740402244,((Meleagris_gallopavo:13.5837989652,Lagopus_lagopus:13.583798966):1.602620302,Phasianus_colchicus:15.186419268899998):3.9234570906999995):0.4284669974,Alectoris_rufa:19.538343357):5.3316140927):1.794368963,Numida_meleagris:26.664326…
	TREE tree_5817 = ((Anas_platyrhynchos:76.47537667134,((Callipepla_californica:37.804863431,(((Gallus_sonneratii:4.170994277,Gallus_gallus:4.170994277):20.2152377618,((Meleagris_gallopavo:17.914824268,Lagopus_lagopus:17.9148242725):1.241825313,Phasianus_colchicus:19.1566495855):5.2295824537):0.426412322,Alectoris_rufa:24.8126443603):12.992219068699999):2.257863007,Numida_meleagris:40.062726431):36…
	TREE tree_5244 = ((Anas_platyrhynchos:80.74436340834,((Callipepla_californica:22.270072608699998,(((Gallus_sonneratii:2.934577266,Gallus_gallus:2.9345772664):11.70214340784,Alectoris_rufa:14.63672067503):0.5057357095,((Lagopus_lagopus:11.01842843,Meleagris_gallopavo:11.01842843):0.2741973813,Phasianus_colchicus:11.2926258109):3.8498305728):7.1276162261):1.462032908,Numida_meleagris:23.73210551799…
	TREE tree_2290 = ((Anas_platyrhynchos:81.47289486831,((Callipepla_californica:32.127515109,((((Meleagris_gallopavo:15.411018428999999,Lagopus_lagopus:15.411018426999998):2.820499873,Phasianus_colchicus:18.2315183008):4.3433125221,(Gallus_sonneratii:3.877852869,Gallus_gallus:3.8778528691000003):18.696977952399997):1.283178822,Alectoris_rufa:23.8580096445):8.2695054667):0.142087578,Numida_meleagris…
	TREE tree_7059 = ((Anas_platyrhynchos:80.32131635914,((Callipepla_californica:21.633443129399996,((((Meleagris_gallopavo:11.258106262,Lagopus_lagopus:11.25810626234):1.505121791,Phasianus_colchicus:12.763228054799999):2.9349005369000003,Alectoris_rufa:15.6981285912):0.1107462514,(Gallus_sonneratii:2.464760979,Gallus_gallus:2.4647609788000002):13.344113863999999):5.824568287600001):1.349816115,Num…
	TREE tree_6269 = ((Anas_platyrhynchos:70.83959939096201,((Callipepla_californica:30.918946080599998,((Alectoris_rufa:23.2606429673,(Gallus_sonneratii:3.306199412,Gallus_gallus:3.3061994125):19.954443557700003):0.5607264122,((Meleagris_gallopavo:18.414649372,Lagopus_lagopus:18.414649372):1.359286804,Phasianus_colchicus:19.773936176199996):4.0474332082):7.097576697):2.982138651,Numida_meleagris:33.…
	TREE tree_1386 = ((Anas_platyrhynchos:81.2662521429,((Callipepla_californica:28.233928779800003,((((Lagopus_lagopus:14.288528245,Meleagris_gallopavo:14.288528248):2.05262369,Phasianus_colchicus:16.3411519358):2.2508699494,(Gallus_sonneratii:2.760594528,Gallus_gallus:2.7605945279999995):15.8314273584):0.8997232791,Alectoris_rufa:19.4917451651):8.7421836135):13.38634089,Numida_meleagris:41.62026967…
	TREE tree_3850 = ((Anas_platyrhynchos:80.69512762462,((Callipepla_californica:26.171774330900003,((((Lagopus_lagopus:11.6205883034,Meleagris_gallopavo:11.620588302000002):1.107350391,Phasianus_colchicus:12.7279386938):5.1337718817999995,(Gallus_sonneratii:2.376343672,Gallus_gallus:2.3763436724):15.4853669019):0.3956173322,Alectoris_rufa:18.2573279077):7.9144464227):5.445386261,Numida_meleagris:31…
	TREE tree_0958 = ((Anas_platyrhynchos:78.28791153968999,((Callipepla_californica:25.780994469499998,(((Gallus_sonneratii:2.669620698,Gallus_gallus:2.6696206986999997):16.8628396004,((Meleagris_gallopavo:13.795569298,Lagopus_lagopus:13.795569299):2.222239892,Phasianus_colchicus:16.0178091906):3.51465110942):0.9870423091,Alectoris_rufa:20.5195026098):5.2614918616):5.259940835,Numida_meleagris:31.04…
	TREE tree_3027 = ((Anas_platyrhynchos:77.491003689445,((Callipepla_californica:30.847857309400002,(((Gallus_sonneratii:2.8532398829999996,Gallus_gallus:2.8532398833):17.919610533700002,((Lagopus_lagopus:15.044936264,Meleagris_gallopavo:15.0449362645):1.013160445,Phasianus_colchicus:16.0580967089):4.7147537091):1.007227878,Alectoris_rufa:21.780078295899997):9.067779014300001):0.03383622228,Numida_…
	TREE tree_2751 = ((Anas_platyrhynchos:81.36485327763,((Callipepla_californica:36.676113660199995,(((Gallus_sonneratii:3.615843557,Gallus_gallus:3.6158435566):23.6957859479,Alectoris_rufa:27.311629505899997):0.7552794741,((Lagopus_lagopus:20.147262643,Meleagris_gallopavo:20.147262642999998):1.855205545,Phasianus_colchicus:22.0024681889):6.064440790000001):8.6092046815):1.861126945,Numida_meleagris…
	TREE tree_8366 = ((Anas_platyrhynchos:74.61999420703,((Callipepla_californica:25.0319926808,((Alectoris_rufa:17.1208139776,((Lagopus_lagopus:12.977336207,Meleagris_gallopavo:12.97733620835):0.9747200377,Phasianus_colchicus:13.952056245400001):3.1687577318):0.7570658577,(Gallus_sonneratii:2.776789866,Gallus_gallus:2.776789866):15.1010899671):7.154112846):0.9338633214,Numida_meleagris:25.965855999)…
	TREE tree_9483 = ((Anas_platyrhynchos:78.07553266714,((Callipepla_californica:28.0323285203,((Alectoris_rufa:18.08732257338,(Gallus_sonneratii:3.727876957,Gallus_gallus:3.7278769575000004):14.359445615399999):0.3674863786,((Lagopus_lagopus:12.4155005085,Meleagris_gallopavo:12.415500508):1.728306768,Phasianus_colchicus:14.143807276799999):4.3110016756):9.5775195675):1.526109299,Numida_meleagris:29…
	TREE tree_9295 = ((Anas_platyrhynchos:81.39561743045,((Callipepla_californica:27.4425085308,((Alectoris_rufa:19.3671588319,(Gallus_sonneratii:2.708651773,Gallus_gallus:2.7086517726999997):16.6585070583):0.7211682073,((Lagopus_lagopus:14.103553155999998,Meleagris_gallopavo:14.103553156):1.992588529,Phasianus_colchicus:16.096141686310002):3.9921853538):7.35418149123):4.593337228,Numida_meleagris:32…
	TREE tree_2921 = ((Anas_platyrhynchos:80.70535062897,((Callipepla_californica:41.27864290400001,((Alectoris_rufa:25.2532606983,(Gallus_sonneratii:4.195731554,Gallus_gallus:4.1957315539):21.057529144900002):1.335208781,((Meleagris_gallopavo:19.404200732,Lagopus_lagopus:19.404200729000003):2.206476349,Phasianus_colchicus:21.6106770782):4.97779240087):14.6901734207):1.533359774,Numida_meleagris:42.8…
	TREE tree_6920 = ((Anas_platyrhynchos:86.18187549231999,((Callipepla_californica:22.15236172,(((Gallus_sonneratii:2.558644087,Gallus_gallus:2.5586440868):12.8019835549,((Meleagris_gallopavo:11.856060061,Lagopus_lagopus:11.856060059999999):0.4941846319,Phasianus_colchicus:12.3502446927):3.0103829492):0.5111401953,Alectoris_rufa:15.871767836899998):6.280593883400001):0.3699236985,Numida_meleagris:2…
	TREE tree_7563 = ((Anas_platyrhynchos:75.27740846462001,((Callipepla_californica:28.219993420099996,(((Gallus_sonneratii:3.513896648,Gallus_gallus:3.5138966483):16.90970637468,((Meleagris_gallopavo:15.8458478878,Lagopus_lagopus:15.845847890000002):0.5575891054,Phasianus_colchicus:16.4034369948):4.0201660279):0.3776799509,Alectoris_rufa:20.801282979000003):7.4187104453999995):0.04861018677,Numida_…
	TREE tree_7418 = ((Anas_platyrhynchos:74.14721255726,((Callipepla_californica:29.999757569600003,((((Meleagris_gallopavo:15.378461414999999,Lagopus_lagopus:15.37846141):1.004716884,Phasianus_colchicus:16.383178294):5.8527815715000004,(Gallus_sonneratii:2.62296166,Gallus_gallus:2.62296166):19.612998204599997):0.5116420937,Alectoris_rufa:22.747601958190003):7.2521556115):0.6469849,Numida_meleagris:…
	TREE tree_7963 = ((Anas_platyrhynchos:79.18372912518899,((Callipepla_californica:30.3929255494,((((Meleagris_gallopavo:16.5145090193,Lagopus_lagopus:16.514509020000002):1.101726877,Phasianus_colchicus:17.6162358964):4.2170226827,(Gallus_sonneratii:4.012895285,Gallus_gallus:4.0128952847):17.820363295):1.098326614,Alectoris_rufa:22.9315851958):7.461340356):2.764759525,Numida_meleagris:33.157685064)…
	TREE tree_0515 = ((Anas_platyrhynchos:75.42559604643,((Callipepla_californica:27.116066690799997,(((Gallus_sonneratii:3.38091608,Gallus_gallus:3.3809160790000004):13.532211138100001,Alectoris_rufa:16.91312721666):0.9405419116,((Meleagris_gallopavo:13.5331336097,Lagopus_lagopus:13.533133614999999):1.009303543,Phasianus_colchicus:14.5424371574):3.3112319718):9.262397561):3.315935314,Numida_meleagri…
	TREE tree_1169 = ((Anas_platyrhynchos:79.48087447793,((Callipepla_californica:34.970527459,((((Lagopus_lagopus:20.095156041000003,Meleagris_gallopavo:20.09515604):1.45662321,Phasianus_colchicus:21.551779251):3.6656061856999997,(Gallus_sonneratii:4.188985638,Gallus_gallus:4.188985638):21.028399795):1.834549797,Alectoris_rufa:27.051935235200002):7.918592225399999):3.243307659,Numida_meleagris:38.21…
	TREE tree_5967 = ((Anas_platyrhynchos:78.03729532406,((Callipepla_californica:46.458789268000004,(((Gallus_sonneratii:5.763417586,Gallus_gallus:5.7634175862):26.9353106686,Alectoris_rufa:32.6987282529):1.137975639,((Lagopus_lagopus:24.12078071,Meleagris_gallopavo:24.12078071):3.051020091,Phasianus_colchicus:27.171800796):6.664903092):12.6220853769):0.6686705414,Numida_meleagris:47.127459819):30.9…
	TREE tree_9300 = ((Anas_platyrhynchos:82.29638875037,((Callipepla_californica:32.0756601902,((((Lagopus_lagopus:16.602630247,Meleagris_gallopavo:16.602630244):1.077699471,Phasianus_colchicus:17.68032971788):4.8948384442,(Gallus_sonneratii:2.938199932,Gallus_gallus:2.9381999317):19.6369682307):0.6812017964,Alectoris_rufa:23.256369957399997):8.81929023):0.4301551097,Numida_meleagris:32.505815297):4…
	TREE tree_6721 = ((Anas_platyrhynchos:72.11932918362001,((Callipepla_californica:27.246126819,((Alectoris_rufa:20.4531226982,(Gallus_sonneratii:2.601996452,Gallus_gallus:2.6019964518):17.8511262457):0.285803802,((Meleagris_gallopavo:15.118722413,Lagopus_lagopus:15.1187224138):1.370934443,Phasianus_colchicus:16.4896568561):4.249269642):6.5072003201):0.9549957248,Numida_meleagris:28.20112255):43.91…
	TREE tree_1606 = ((Anas_platyrhynchos:79.80047165336,((Callipepla_californica:32.5339362102,((Alectoris_rufa:19.6231010331,(Gallus_sonneratii:3.644045929,Gallus_gallus:3.6440459297):15.979055102000002):0.04375933136,((Lagopus_lagopus:15.493846458,Meleagris_gallopavo:15.493846454):1.089079697,Phasianus_colchicus:16.5829261546):3.0839342080999996):12.867075846999999):1.923745819,Numida_meleagris:34…
	TREE tree_3181 = ((Anas_platyrhynchos:76.56548400938999,((Callipepla_californica:20.359741401,((((Lagopus_lagopus:9.365296645,Meleagris_gallopavo:9.365296644):0.7764992787,Phasianus_colchicus:10.1417959222):2.6148714035,(Gallus_sonneratii:1.945275935,Gallus_gallus:1.9452759347000002):10.8113913914):0.2513555716,Alectoris_rufa:13.008022897790001):7.351718502400001):0.537660258,Numida_meleagris:20.…
	TREE tree_8734 = ((Anas_platyrhynchos:87.05630692413999,((Callipepla_californica:35.1051565409,(((Gallus_sonneratii:4.19542259,Gallus_gallus:4.1954225894):19.047246306399998,Alectoris_rufa:23.242668893909997):1.033003261,((Lagopus_lagopus:16.982840498,Meleagris_gallopavo:16.982840499199998):0.7778005465,Phasianus_colchicus:17.7606410445):6.5150311161):10.82948438):0.9165584875,Numida_meleagris:36…
	TREE tree_3319 = ((Anas_platyrhynchos:88.25317702359,((Callipepla_californica:39.436884901400006,((Alectoris_rufa:23.1099428759,(Gallus_sonneratii:2.811069544,Gallus_gallus:2.8110695434000004):20.298873331):0.3444216851,((Lagopus_lagopus:17.5200047706,Meleagris_gallopavo:17.520004773):0.6560416084,Phasianus_colchicus:18.1760463789):5.27831818):15.982520342):1.519439282,Numida_meleagris:40.9563241…
	TREE tree_1861 = ((Anas_platyrhynchos:78.34302361831,((Callipepla_californica:25.395233409,((((Lagopus_lagopus:12.122068372,Meleagris_gallopavo:12.1220683696):2.627363947,Phasianus_colchicus:14.74943231807):3.5661636416,Alectoris_rufa:18.3155959595):0.324622501,(Gallus_sonneratii:2.325444584,Gallus_gallus:2.3254445843):16.3147738759):6.75501495):3.603787075,Numida_meleagris:28.999020475):49.34400…
	TREE tree_2236 = ((Anas_platyrhynchos:85.027053105344,((Callipepla_californica:22.0186826599,(((Gallus_sonneratii:2.994722417,Gallus_gallus:2.9947224164999997):10.93616122234,((Meleagris_gallopavo:10.385672491100001,Lagopus_lagopus:10.385672492):0.9464521577,Phasianus_colchicus:11.332124649099999):2.5987589912):0.6078296135,Alectoris_rufa:14.538713252810002):7.4799694068):1.389242342,Numida_melea…
	TREE tree_5253 = ((Anas_platyrhynchos:77.997012036,((Callipepla_californica:37.1631377132,(((Gallus_sonneratii:3.921937449,Gallus_gallus:3.9219374486):24.1817710179,((Lagopus_lagopus:18.73054055,Meleagris_gallopavo:18.7305405482):3.971303546,Phasianus_colchicus:22.7018440961):5.4018643704):2.114559421,Alectoris_rufa:30.218267889499998):6.9448698218):6.248350816,Numida_meleagris:43.411488527):34.5…
	TREE tree_6969 = ((Anas_platyrhynchos:78.85634101699401,((Callipepla_californica:32.36779895950001,((Alectoris_rufa:21.691913893400002,(Gallus_sonneratii:3.514612552,Gallus_gallus:3.5146125519999996):18.177301341499998):0.7822524243,((Meleagris_gallopavo:15.9801983172,Lagopus_lagopus:15.980198319):1.84743011,Phasianus_colchicus:17.8276284273):4.646537889899999):9.8936326416):1.464533108,Numida_me…
	TREE tree_2716 = ((Anas_platyrhynchos:77.23046930485,((Callipepla_californica:25.318968850400005,(((Gallus_sonneratii:2.037970509,Gallus_gallus:2.0379705094):12.75820664871,Alectoris_rufa:14.796177157046):0.3312385342,((Meleagris_gallopavo:10.732301926,Lagopus_lagopus:10.7323019267):1.50413373,Phasianus_colchicus:12.2364356565):2.8909800355):10.191553158):0.5502749528,Numida_meleagris:25.86924379…
	TREE tree_3383 = ((Anas_platyrhynchos:79.66942547285,((Callipepla_californica:22.422446409200003,((((Meleagris_gallopavo:11.38754047,Lagopus_lagopus:11.387540469000001):1.02970614,Phasianus_colchicus:12.4172466083):2.3094845968,(Gallus_sonneratii:3.441922894,Gallus_gallus:3.4419228945):11.2848083128):0.9536713881,Alectoris_rufa:15.6804025945):6.742043815):1.34434273,Numida_meleagris:23.766789144)…
	TREE tree_4280 = ((Anas_platyrhynchos:75.73085466102,((Callipepla_californica:21.1282784407,((((Meleagris_gallopavo:12.146059982,Lagopus_lagopus:12.146059981599999):0.6268801344,Phasianus_colchicus:12.772940115399999):2.9863452597,(Gallus_sonneratii:2.865939986,Gallus_gallus:2.8659399862):12.893345391199999):0.3727029527,Alectoris_rufa:16.1319883281):4.9962901102):2.829763183,Numida_meleagris:23.…
	TREE tree_5501 = ((Anas_platyrhynchos:77.184136429146,((Callipepla_californica:22.39238989,(((Gallus_sonneratii:2.520321619,Gallus_gallus:2.5203216185):11.4234771249,Alectoris_rufa:13.943798743020002):1.444554357,((Lagopus_lagopus:10.626039045,Meleagris_gallopavo:10.6260390457):1.615707549,Phasianus_colchicus:12.241746596):3.1466065054000003):7.0040367893):0.7007994613,Numida_meleagris:23.0931893…
	TREE tree_5995 = ((Anas_platyrhynchos:72.87119328713,((Callipepla_californica:20.251954180700004,((((Meleagris_gallopavo:9.86096646,Lagopus_lagopus:9.8609664596):1.061416995,Phasianus_colchicus:10.9223834541):2.5193533286000003,Alectoris_rufa:13.441736783009999):0.1867439018,(Gallus_sonneratii:1.741105739,Gallus_gallus:1.741105739):11.8873749463):6.6234734938):1.770341931,Numida_meleagris:22.0222…
	TREE tree_8452 = ((Anas_platyrhynchos:74.98341394983,((Callipepla_californica:30.14732091,(((Gallus_sonneratii:2.949900568,Gallus_gallus:2.949900568):16.69427474458,((Meleagris_gallopavo:13.585691192999999,Lagopus_lagopus:13.585691192999999):1.345203854,Phasianus_colchicus:14.930895046300002):4.713280266):0.200416174,Alectoris_rufa:19.8445914859):10.3027294232):1.965838099,Numida_meleagris:32.113…
END;
