# Supplementary material for: Decoupling body shape and mass distribution in birds and their dinosaurian ancestors
Source: Nat Commun. 2023 Mar 22;14:1575. doi: 10.1038/s41467-023-37317-y (PMC10033513; doi:10.1038/s41467-023-37317-y)
Supplement: Supplementary file 4 — Supplementary Code 1-4 [file 41467_2023_37317_MOESM4_ESM.zip › SupplementaryCode2/CoM_heteronorm_new.csv]

Taxa	BirdTree_names	LocomotorMode	Ratite	Ontogeny	Body_mass	Model_Mass	HomoCoMX	rawDV	rawCC	DVCoM/BM33	CCCoM/BM33	Head_Mass	Neck_Mass	Torso_Mass	Humeral_Mass	Forearm_Mass	Hand_Mass	Thigh_Mass	Shank_Mass	MT_Mass	Pes_Mass	Hindlimb_Mass	Forelimb_Mass	DVHead_FMM	DVNeck_FMM	DVTorso_FMM	DVHumeral_FMM	DVForearm_FMM	DVHand_FMM	DVThigh_FMM	DVShank_FMM	DvMT_FMM	DVFoot_FMM	DVHindlimb_FMM	DVForelimb_FMM	CCHead_FMM	CCNeck_FMM	CCTorso_FMM	CCHumeral_FMM	CCForearm_FMM	CCHand_FMM	CCThigh_FMM	CCShank_FMM	CCMT_FMM	CCFoot_FMM	CCHindlimb_FMM	CCForelimb_FMM	DVCoM_Head	DVCoM_Neck
Mallard	Anas_platyrhynchos	Flying	FALSE	Adult	1.12	0.94459309	-2.749976382	21.41547965	58.18095819	-20.62936493	-56.04526435	0.051922435	0.067114379	0.71706666	0.049560327	0.026503105	0.009799525	0.07611	0.063227547	0.007600377	0.007205644	0.078033569	0.085862957	-2.032499918	-2.118558644	1.222945696	-1.384520007	-0.497334999	-0.203860864	-0.1622	2.743641233	1.003592745	1.266594757	5.013828735	-2.08571587	12.63552316	7.947779714	-19.35873535	2.11192001	1.048360862	0.397617122	-5.7641	-3.877346909	-0.458338543	-0.446780062	-4.782465514	3.557897993	39.14492704	31.56638984
Clarks_grebe	Aechmophorus_clarkii	Flying	FALSE	Adult	1.257	1.218242759	4.767848754	31.03059216	66.88667701	-28.77460838	-62.02388686	0.029444988	0.078288851	0.693797722	0.023649401	0.017570459	0.00641095	0.07611	0.117848965	0.011060383	0.02192828	0.150837628	0.047630811	-1.076773509	-3.107554995	-6.367259549	-0.820519001	-0.461448463	-0.174375775	-0.1622	5.407025997	1.709548518	4.891356776	12.00793129	-1.456343239	10.29342676	13.33231453	-15.71564737	0.955299353	0.627433563	0.258965406	-5.7641	-7.606219267	-0.713860334	-1.43171265	-9.751792251	1.841698322	36.56899066	39.6934549
Chilean_flamingo	Phoenicopterus_chilensis	Flying	FALSE	Adult	2.55	3.783453821	34.10188166	38.56295077	124.6665253	-28.31470221	-91.53592941	0.047923883	0.11740829	0.397231199	0.133076287	0.071980681	0.022897356	0.099335943	0.078457711	0.018831387	0.012857262	0.209482304	0.227954324	-0.88237234	-2.981712689	-3.728975652	-4.42318653	-1.603701671	-0.569183635	-0.74040938	4.877265131	5.188613158	4.863663608	14.18913252	-6.596071836	16.59941226	15.8209616	-16.8145095	1.229557875	0.154671369	0.241079749	-8.36695779	-6.254384975	-1.525452667	-1.084377918	-17.23117335	1.625308993	18.41195424	25.39610006
Pigeon	Columba_livia	Flying	FALSE	Adult	0.56	0.449335035	-9.747022878	16.04432681	43.92988106	-19.42761331	-53.19342795	0.034061034	0.079044611	0.647718245	0.071288681	0.04650196	0.021098755	0.056925118	0.031190797	0.005717235	0.006453563	0.100286714	0.138889397	-0.622888861	-0.102787193	0.806022827	-2.139126228	-1.213708921	-0.550681035	0.070837814	1.988297245	0.729234902	1.034799449	3.823169411	-3.903516184	5.724470849	6.146963538	-10.90517068	2.698479951	1.57857813	0.743701759	-3.552729155	-1.702950068	-0.334482285	-0.396862044	-5.987023553	5.020759841	18.2874324	1.3003694
Hummingbird	Calypte_anna	Flying	FALSE	Adult	0.005	0.004000852	-2.373695795	3.100130961	13.08606574	-17.81229745	-75.18808027	0.16944691	0.040703731	0.703903165	0.023543486	0.009968877	0.013328661	0.021046517	0.012684298	0.001741129	0.003633226	0.039105171	0.046841023	-4.296561804	-0.251438987	3.91725559	-0.451378097	-0.191124318	-0.255538446	0.1171249	0.698135541	0.203507053	0.510018567	1.528786061	-0.89804086	25.05961334	3.706855783	-26.49349408	0.424267915	0.117994815	0.240190573	-1.573094728	-1.026514834	-0.140906092	-0.314912692	-3.055428345	0.782453303	25.35638924	6.177295867
Black_throated_diver	Gavia_arctica	Flying	FALSE	Adult	1.83	1.215441726	9.407856039	25.33058349	87.0720237	-20.75087118	-71.32959837	0.060622056	0.083132074	0.599711602	0.050966279	0.032635026	0.016312808	0.027700971	0.109846349	0.010079787	0.008993048	0.156620155	0.099914113	-1.780889099	-2.334052652	-2.878825602	-1.449443947	-0.683316274	-0.372150831	-0.346243704	6.145753697	1.63194125	2.067227163	9.498678406	-2.504911052	15.96847281	13.23369226	-20.22558948	2.099238856	1.099396749	0.626017884	-2.131708752	-9.071128844	-0.841841669	-0.756549817	-12.80122908	3.824653488	29.37691701	28.07643965
Sooty_shearwater	Procellaria_westlandica	Flying	FALSE	Adult	0.505	0.642294888	7.300657101	18.53852551	60.65395378	-23.22678149	-75.99289004	0.062820206	0.052180496	0.677950144	0.044897969	0.028896998	0.026447964	0.03376853	0.062549089	0.005377384	0.005111222	0.106806224	0.100242931	-1.784002437	-1.418447639	0.481593869	-1.171115754	-0.586534322	-0.445000227	-0.02104583	3.073715624	0.793227173	1.077609544	4.92350651	-2.202650302	11.65749495	5.551036873	-13.95959732	1.836602467	1.1151793	1.051275684	-2.174982669	-4.318250649	-0.389912472	-0.368846163	-7.251991954	4.003057451	28.39854499	27.18348346
Scarlet_ibis	Eudocimus_ruber	Flying	FALSE	Adult	0.6	0.580139755	1.780491136	18.28994611	62.6216422	-21.64823597	-74.11985138	0.060750684	0.049237475	0.589696518	0.099133134	0.044003418	0.015252273	0.080184624	0.038964711	0.016223381	0.006553783	0.141926498	0.158388825	-1.984212054	-1.478961908	-0.910404432	-2.051382792	-0.857907155	-0.315618496	-0.699599751	3.250881303	3.295210469	1.751994816	7.598486837	-3.224908443	15.15088552	6.642160949	-16.12097334	3.722916358	1.336546763	0.499776926	-6.489497092	-2.966952334	-1.254739522	-0.520124229	-11.23131318	5.559240047	32.66155903	30.03732223
Brown_pelican	Pelecanus_occidentalis	Flying	FALSE	Adult	2.81	4.746062287	20.72740221	33.10021868	224.2898886	-23.5373615	-159.4911574	0.130806292	0.084627712	0.527625111	0.079617278	0.063785925	0.018400047	0.047934319	0.027959689	0.009420703	0.009822924	0.095137635	0.16180325	-0.633775352	-1.156126999	0.283969956	-1.766825918	-1.033969239	-0.408324438	-0.203576785	1.837973025	1.289848328	1.790807422	4.715051991	-3.209119596	47.93951642	12.3255279	-43.32853214	-1.918727759	-1.842430129	-0.454435881	-6.287458514	-3.784490798	-1.280776596	-1.368192507	-12.72091841	-4.215593769	4.845144243	13.66132878
Brandts_cormorant	Phalacrocorax_penicillatus	Flying	FALSE	Adult	1.18	1.411780547	2.279265996	27.35119931	64.68108974	-25.89734914	-61.24297311	0.04135045	0.043652524	0.622640327	0.043391077	0.02118204	0.007522968	0.137581347	0.063106275	0.009143822	0.010429169	0.220260614	0.072096085	-0.640304517	-0.568245704	-3.280680516	-1.330206781	-0.517036239	-0.176915723	-0.411468547	3.69722747	1.327258312	1.900372245	6.51338948	-2.024158743	10.34449903	6.782956809	-6.368605833	2.219602361	1.045726771	0.398253141	-9.53787649	-3.699045934	-0.544135771	-0.641374081	-14.42243228	3.663582272	15.48482583	13.01747652
Western_gull	Larus_occidentalis	Flying	FALSE	Adult	0.987	1.131127382	-0.937072692	22.72629306	76.9851802	-22.82464032	-77.31833092	0.080857631	0.056308137	0.588353545	0.057251561	0.038568572	0.014711355	0.11085059	0.040715754	0.006295445	0.00608741	0.163949199	0.110531487	-1.842010519	-0.891964011	0.267237148	-1.249272365	-0.804563625	-0.278637358	0.029131645	2.356305417	1.053414979	1.36035869	4.799210732	-2.332473349	16.45994708	6.554270876	-14.12961513	2.144658439	1.22259803	0.494590487	-8.832420795	-2.970520661	-0.477433879	-0.46607445	-12.74644978	3.861846957	22.78091115	15.8407657
Buzzard	Buteo_buteo	Flying	FALSE	Adult	0.69	0.559321912	6.359548226	27.3586534	63.4674708	-30.92249425	-71.73498171	0.114052703	0.029860065	0.484442993	0.081537614	0.042579458	0.013505686	0.107084723	0.091477846	0.017408712	0.018050199	0.234021481	0.137622758	-4.194301847	-0.697106292	-6.943660061	-2.603471401	-1.46270697	-0.48031303	0.083193982	8.492795246	3.261098034	4.544472339	16.3815596	-4.546491401	18.72495232	2.999021771	-8.852634569	3.410813551	1.523254144	0.532238228	-8.362569585	-7.143781442	-1.359498911	-1.471795512	-18.33764545	5.466305923	36.77512002	23.34577255
Turkey_vulture	Cathartes_aura	Flying	FALSE	Adult	1.893	1.959213846	23.16814133	22.17826294	74.80281728	-17.9666797	-60.59799463	0.039981918	0.058276834	0.491375733	0.149243425	0.07602491	0.028435151	0.095160616	0.044106913	0.009057936	0.008336565	0.15666203	0.253703486	-0.934406924	-1.007571796	1.110563099	-3.24885175	-1.167826093	-0.505121742	-0.013587242	2.819946224	1.362661865	1.584194361	5.753215208	-4.921799586	5.706600211	4.923036423	-8.581027859	4.805115313	1.717017117	0.756083505	-5.62526746	-2.607309532	-0.56446572	-0.529781997	-9.32682471	7.278215935	23.37073796	17.2894052
Great_horned_owl	Bubo_virginianus	Flying	FALSE	Adult	1.268	0.874236255	15.51168897	30.62159756	70.65121034	-28.31382157	-65.32662966	0.120988003	0.016361407	0.512592407	0.089855578	0.064340935	0.018065124	0.066731707	0.069395354	0.019749778	0.021919706	0.177796545	0.172261637	-2.861067302	-0.248874939	-6.301919515	-3.345961404	-1.857798692	-0.559386404	-0.53166827	6.483738229	3.868514627	5.35442367	15.17500826	-5.7631465	16.61234253	1.35469459	-11.58225926	3.696059147	2.310262336	0.705309871	-4.579704603	-5.197762311	-1.541209101	-1.777733192	-13.09640921	6.711631353	23.64752884	15.21109635
Common_kingfisher	Alcedo_atthis	Flying	FALSE	Adult	0.0304	0.028846099	-3.096638251	7.222443793	29.30854115	-22.87367194	-92.8209308	0.223193782	0.050782575	0.541370255	0.048860818	0.03164615	0.013253022	0.061645076	0.016717061	0.005638752	0.006892509	0.090893398	0.09375999	-0.879189007	0.03674034	1.356430171	-1.29459195	-0.736506049	-0.265734029	-0.64011058	0.796038007	0.650077185	0.976845911	1.782850523	-2.296832028	33.58078102	-2.166581405	-28.4499012	0.108867519	0.070511261	0.072234991	-6.020529478	-1.524925661	-0.550705336	-0.684817983	-8.780978458	0.251613772	3.939128591	-0.723483204
Great_spotted_woodpecker	Dendrocopos_major	Flying	FALSE	Adult	0.106	0.115173185	-2.278956051	10.79557353	38.63536269	-22.64095724	-81.02780196	0.153398631	0.054060472	0.576233707	0.055923607	0.037965747	0.011845327	0.050235426	0.043465343	0.010301703	0.006570036	0.110572508	0.105734681	-1.501122329	0.084680607	-0.935476821	-1.688422102	-1.068773689	-0.309286414	-0.081553848	2.856358571	1.391714387	1.251881638	5.418400748	-3.066482205	26.72105063	5.506504862	-26.61583905	1.753361785	1.035388104	0.34721282	-3.857982368	-3.515442452	-0.833193601	-0.542176742	-8.748795164	3.135962709	9.785760895	-1.566405245
Merlin	Falco_columbarius	Flying	FALSE	Adult	0.129	0.144850314	1.304751908	12.57348539	39.32367119	-24.71502631	-77.29643275	0.114851763	0.045869851	0.560981261	0.065498912	0.053839897	0.02321453	0.060920586	0.056002626	0.00925735	0.009563224	0.135743786	0.142553339	-2.514770858	-0.360350951	-3.618812121	-1.929818611	-1.280726766	-0.552220043	0.855944675	5.34273863	1.723833658	2.334182388	10.25669935	-3.76276542	13.61876737	3.199932517	-12.67595985	2.686064277	1.902358293	0.864172726	-3.955982737	-4.166381491	-0.706225369	-0.726755176	-9.555344773	5.452595295	21.8957967	7.855943281
Green_parrot	Psittacula_krameri	Flying	FALSE	Adult	0.375	0.37461355	-1.367185813	16.94155783	53.72813859	-23.41655616	-74.26282677	0.142513649	0.025748207	0.555481174	0.044361887	0.038702695	0.019876724	0.103967969	0.049024634	0.008002754	0.012320307	0.173315664	0.102941306	-1.761923717	-0.24573659	-1.449997332	-1.345844618	-0.853079329	-0.43811993	-0.135351793	3.325412771	1.018639534	1.886001004	6.094701516	-2.637043877	19.75845529	1.909057311	-11.02457853	1.059416195	0.870754838	0.502163385	-7.86733583	-3.641946836	-0.605574505	-0.960411327	-13.0752685	2.432334418	12.36319277	9.54383311
Blackbird	Turdus_merula	Flying	FALSE	Adult	0.092	0.083893135	-3.332297003	12.70133023	26.42205035	-27.9125314	-58.0652811	0.100176326	0.026629736	0.622083021	0.062128922	0.031272762	0.013664265	0.076014683	0.052550379	0.007544288	0.00793562	0.144044969	0.107065948	-2.201743223	-0.379943848	-0.47596548	-1.928531919	-0.899882327	-0.362236145	-0.465206148	3.607195603	1.321175712	1.785137776	6.248302943	-3.190650391	15.11004635	2.56615433	-13.36416571	2.896451079	1.387087066	0.606071351	-5.066880962	-3.145666281	-0.451601189	-0.537496035	-9.201644466	4.889609495	21.97867812	14.26765377
Violet_turaco	Musophaga_violacea	Flying	FALSE	Adult	0.29	0.314607033	0.107592423	15.90758442	47.6193562	-23.93386832	-71.6460382	0.088152521	0.029057324	0.485592163	0.099563693	0.043409405	0.017966439	0.133010472	0.082302127	0.012018975	0.008926882	0.236258456	0.160939536	-2.828561643	-0.737085923	-4.910754658	-2.173925677	-0.947823616	-0.365973909	0.212818873	7.364356012	2.254899854	2.132050687	11.96412543	-3.487723202	15.67186171	2.963404671	-9.28957617	4.721966417	1.804440188	0.746828123	-9.47177684	-5.619707992	-0.855880332	-0.67155977	-16.61892493	7.273234728	32.08713288	25.36661434
Ostrich_adult	Struthio_camelus	Terrestrial	TRUE	Adult	105.07	105.8836	-59.44762437	159.2464255	150.8802877	-34.27533524	-32.47465321	0.008358235	0.022545512	0.64449452	0.024423046	0.002871077	0.002871077	0.148521584	0.1188286	0.017963122	0.009123226	0.294436532	0.0301652	-0.489845329	-1.274319908	-9.171613631	-0.740133532	-0.084068887	-0.084068887	-0.615439672	6.863647616	3.352102898	2.243739332	11.84405017	-0.908271306	2.406282139	3.826425204	-1.063404726	2.08623681	0.248215843	0.248215843	-3.816856294	-3.032423579	-0.580235717	-0.322455525	-7.751971114	2.582668497	58.60631291	56.52210935
Rhea_adult	Rhea_americana	Terrestrial	TRUE	Adult	32	29.23236207	4.087940741	95.9221003	60.71546728	-30.56463308	-19.34638602	0.012116	0.053400243	0.571443315	0.016537516	0.010175328	0.003415315	0.184696859	0.124177622	0.013884728	0.010153074	0.332912283	0.030128159	-0.600311965	-2.337373632	-8.427487552	-0.754234737	-0.380558411	-0.136703006	0.56679057	7.096625476	2.530208039	2.443045218	12.6366693	-1.271496154	3.242898547	4.086599665	-2.948257183	1.141675074	0.67239387	0.236899058	-3.795999055	-2.108282	-0.285875513	-0.242052464	-6.432209032	2.050968003	49.54704412	43.77084268
Emu_adult	Dromaius_novaehollandiae	Terrestrial	TRUE	Adult	38.1	34.86977419	-18.4962069	102.2400768	111.5016005	-30.7550137	-33.54098862	0.011552017	0.088050163	0.555750402	0.002719895	0.000483453	0.000249915	0.139857989	0.165596921	0.026506992	0.009232252	0.341194155	0.003453263	-0.873909675	-6.183419749	-13.43803834	-0.091186798	-0.015459448	-0.007991591	1.37581015	10.86145017	5.63841687	2.734328405	20.6100056	-0.114637837	3.282879447	11.41369964	-4.128826175	0.240517984	0.042901044	0.022409445	-4.396954336	-5.206153078	-0.931867626	-0.338606346	-10.87358139	0.305828472	75.64996183	70.22610218
Tinamou	Crypturellus_tataupa	Terrestrial	TRUE	Adult	0.417	0.347776167	-9.398284572	19.07710198	39.15240187	-25.46053371	-52.25327456	0.040961277	0.048133555	0.669801597	0.035495526	0.037789404	0.008468568	0.097715022	0.048073415	0.009450004	0.004111633	0.159350074	0.081753497	-1.049236424	-0.860232732	-2.933484155	-1.160715934	-1.021535589	-0.228925106	0.127786834	4.422562019	1.75314824	0.950632848	7.25412994	-2.411176629	8.871624856	5.511758996	-10.47889302	2.05452392	2.026653129	0.47817093	-5.005754572	-2.667070183	-0.55105915	-0.239954909	-8.463838814	4.55934798	25.61532489	17.87178895
Leghorn	Gallus_gallus	Terrestrial	FALSE	Adult	1.08	0.823631756	-9.193306578	35.39814903	51.0751532	-34.51045729	-49.79432376	0.038757793	0.05079134	0.650273479	0.047662429	0.031120315	0.008770213	0.06539227	0.096504934	0.020654255	0.013904187	0.196455645	0.087552957	-1.669277682	-1.537719251	-9.49530833	-1.747911045	-1.074910415	-0.321627594	0.669405776	7.77839561	3.976855454	3.422097476	15.84675432	-3.144449053	9.418002285	7.474693047	-11.1017094	2.892584957	1.82230441	0.513555142	-3.630488379	-5.357820449	-1.190735681	-0.840385935	-11.01943044	5.228444508	43.06947219	30.27522491
Californian_quail	Callipepla_californica	Terrestrial	FALSE	Adult	0.25	0.160356828	-4.800801641	16.7602009	29.01189974	-26.48250221	-45.84119867	0.042555644	0.035992221	0.703463899	0.034130433	0.026545287	0.010785995	0.066292132	0.063369675	0.008058827	0.008805886	0.146526521	0.071461716	-1.538401371	-0.984990545	-3.604416166	-1.233827077	-0.716804681	-0.291255167	0.392917352	4.665072757	1.389400169	1.922304729	8.369695006	-2.241886924	7.083744692	3.628875357	-6.362928083	1.622697155	1.310632336	0.532541778	-3.518514095	-3.363402058	-0.442472702	-0.49117438	-7.815563235	3.465871269	36.15034907	27.36676186
Guineafowl	Numida_meleagris	Terrestrial	FALSE	Adult	1.352	1.381218621	-9.636267306	34.017412	50.61764238	-30.7949116	-45.82258705	0.022095563	0.054207906	0.660319567	0.044323425	0.037851265	0.012859869	0.071174724	0.079793361	0.01048132	0.006893	0.168342405	0.095034559	-0.79481759	-1.60578032	-3.673281776	-1.554551707	-0.987307586	-0.346994969	0.382761534	5.521698197	1.676898928	1.381375288	8.962733948	-2.888854262	4.933319197	5.99882556	-8.383418086	2.565154859	2.054489206	0.698007353	-3.174499885	-3.845810422	-0.505169455	-0.340898326	-7.866378089	5.317651418	35.97181891	29.62262203
Junglefowl	Gallus_sonneratii	Terrestrial	FALSE	Adult	2.94	2.656437432	14.61588387	44.35613503	65.88209326	-31.07413712	-46.15436396	0.029118289	0.050814439	0.396281502	0.141908104	0.072574949	0.035848812	0.06056482	0.053100741	0.013616335	0.009445056	0.136726952	0.250331866	-0.719710328	-1.039354562	-5.318473141	-4.431687172	-3.223926583	-1.22532671	0.076991942	3.757009616	2.242015537	1.903222153	7.979239248	-8.880940465	4.608361806	3.052050014	-4.950063721	6.227854246	3.116454103	1.237058788	-3.21000345	-2.458892271	-0.678408815	-0.298553081	-6.645857617	10.58136714	24.71677909	20.45392184
Ptarmigan	Lagopus_lagopus	Terrestrial	FALSE	Adult	0.589	0.466275475	-13.22107816	18.22199083	44.51204824	-21.6999022	-53.0077697	0.03872073	0.055024307	0.704536432	0.047758634	0.028702711	0.012579379	0.053888594	0.039351235	0.006860652	0.012577325	0.112677807	0.089040724	-0.907585014	-1.214405157	-2.76134021	-1.426590413	-0.635849327	-0.294851256	0.608472335	3.076470766	1.109987502	2.445690773	7.240621376	-2.357290995	7.445565417	5.49979052	-10.52370191	1.995823737	1.162559725	0.525689727	-2.669570682	-2.253117814	-0.41929253	-0.763746192	-6.105727218	3.684073188	23.43925342	22.07033996
Wild_turkey	Meleagris_gallopavo	Terrestrial	FALSE	Adult	4.62	4.714707634	-14.70680613	48.78025173	79.01795357	-29.43826329	-47.68633288	0.014344459	0.038226068	0.683723487	0.05789516	0.037982587	0.012241191	0.085312929	0.054279458	0.009381996	0.006612665	0.155587048	0.108118938	-0.505446903	-1.194761062	-1.139526805	-2.005310435	-1.042371773	-0.328601954	-0.909311499	3.944289731	1.66597775	1.515062951	6.216018933	-3.376284163	3.095458171	4.471768073	-6.565192375	3.192311421	1.866651403	0.608930535	-3.478550713	-2.408421551	-0.450031205	-0.332923759	-6.669927228	5.667893359	35.23638679	31.25513887
Red_legged_partridge	Alectoris_rufa	Terrestrial	FALSE	Adult	0.445	0.367795405	-8.651205019	22.9881713	37.3196965	-30.02932852	-48.75052529	0.033487139	0.022843633	0.75223843	0.038250837	0.019554279	0.005448442	0.054531056	0.061452143	0.00695702	0.00523702	0.12817724	0.063253558	-0.977693148	-0.582061123	-3.181315627	-1.38282296	-0.598109695	-0.174231507	0.076753966	4.531685299	1.171118924	1.116675872	6.896234061	-2.155164163	5.761406436	2.500518088	-5.717839742	2.377425823	1.160965274	0.338640099	-2.830948286	-2.933799266	-0.370847398	-0.285521028	-6.421115978	3.877031196	29.19607842	25.48023457
Pheasant	Phasianus_colchicus	Terrestrial	FALSE	Adult	1.44	1.073372279	-5.091508168	33.44033559	59.32211342	-29.64906518	-52.59651783	0.037352272	0.041568219	0.617612923	0.037669749	0.026281023	0.013064722	0.119192366	0.094698477	0.008106559	0.004453691	0.226451093	0.077015494	-1.402673417	-1.408701315	-5.146779784	-1.414595491	-0.858549375	-0.388509794	0.414486008	7.73022362	1.461590563	1.013508986	10.61980918	-2.661654661	8.161922125	5.693965903	-4.528109131	2.159332704	1.480825853	0.748905464	-7.373203486	-5.580484666	-0.493549948	-0.269604818	-13.71684292	4.389064021	37.55255983	33.88890264
Red_legged_seriema	Cariama_cristata	Terrestrial	FALSE	Adult	2.165	2.272503085	-6.551823348	48.77777295	64.86092198	-37.80252946	-50.26688932	0.041242389	0.032946155	0.62218052	0.065186558	0.030022798	0.006912143	0.049809805	0.127237653	0.015555244	0.008906735	0.201509436	0.102121499	-1.251231886	-0.848670842	-10.33435548	-2.425121704	-1.162728561	-0.257150987	-0.143517287	9.143711912	4.143164978	3.13589986	16.27925946	-3.845001252	8.623196582	3.914855375	-8.475665415	3.536875747	1.422884002	0.332862188	-2.426071236	-5.712105628	-0.757644602	-0.459187011	-9.355008478	5.292621937	30.33849169	25.75932903
[truncated: 22 more columns]
