# Supplementary material for: Decoupling body shape and mass distribution in birds and their dinosaurian ancestors
Source: Nat Commun. 2023 Mar 22;14:1575. doi: 10.1038/s41467-023-37317-y (PMC10033513; doi:10.1038/s41467-023-37317-y)
Supplement: Supplementary file 4 — Supplementary Code 1-4 [file 41467_2023_37317_MOESM4_ESM.zip › SupplementaryCode3/CoM_part2birds.csv]

Taxa	TreeNames	LocomotorMode	Ontogeny	Body mass	HomoCoMX	HomoCoMY	HomoCoMZ	DVCoM/BM33	CCCoM/BM33	Head_SkinVol	Neck_SkinVol	Torso_SkinVol	Humeral_SkinVol	Forearm_SkinVol	Hand_SkinVol	Thigh_SkinVol	Shank_SkinVol	MT_SkinVol	Pes_SkinVol	Hindlimb_SkinVol	Forelimb_SkinVol	ModelSkinVol	Head_CVHVol	Neck_CVHVol	Torso_CVHVol	Humeral_CVHVol	Forearm_CVHVol	Hand_CVHVol	Thigh_CVHVol	Shank_CVHVol	MT_CVHVol	Pes_CVHVol	Hindlimb_CVHVol	Forelimb_CVHVol	WholeBody
Mallard	Anas_platyrhynchos	Flying	Adult	1.12	-4.030805447	-21.14610819	-56.95412022	-20.36988149	-54.86346088	4.90E-05	7.92E-05	0.000796866	2.34E-05	1.25E-05	4.63E-06		2.99E-05	3.59E-06	3.40E-06	3.69E-05	4.06E-05	0.001079972	0.000063413	2.39E-05	0.000469705	1.71E-05	8.72E-06	7.05E-06		1.31E-05	4.40E-06	2.86E-06	2.59E-05	3.29E-05	0.000674615
Clarks_grebe	Aechmophorus_clarkii	Flying	Adult	1.257	3.815052878	-29.25437344	-67.40979692	-27.12752418	-62.50897494	3.59E-05	0.000119219	0.000994369	1.44E-05	1.07E-05	3.91E-06		7.18E-05	6.74E-06	1.34E-05	9.19E-05	2.90E-05	0.001574999	3.96E-05	1.75E-05	0.00065267	1.76E-05	9.05E-06	3.65E-06		1.99E-05	9.54E-06	3.99E-06	3.82E-05	3.03E-05	0.000846765
Chilean_flamingo	Phoenicopterus_chilensis	Flying	Adult	2.55	29.73968601	-36.5826366	-126.0605567	-26.86066394	-92.55949174	0.000181318	0.000555261	0.001768125	0.000251744	0.000136168	4.33E-05	0.000187916	0.000148421	3.56E-05	2.43E-05	0.000396283	0.000431227	0.004159725	0.000163369	0.000108488	0.001189654	0.000112628	5.60E-05	2.66E-05	2.79E-05	0.000121912	7.17E-05	6.32E-06	0.000227894	0.000195285	0.00230787
Pigeon	Columba_livia	Flying	Adult	0.56	-11.18096893	-16.12324823	-43.66733385	-19.52317699	-52.87551709	1.53E-05	4.44E-05	0.000342403	1.60E-05	1.04E-05	4.74E-06	1.28E-05	7.01E-06	1.28E-06	1.45E-06	2.25E-05	3.12E-05	0.000509575	1.59E-05	7.70E-06	0.000238284	7.75E-06	5.41E-06	4.28E-06	4.04E-06	4.85E-06	1.28E-06	1.18E-06	1.13E-05	1.74E-05	0.000319419
Hummingbird	Calypte_anna	Flying	Adult	0.005	-2.444634985	-3.189708019	-12.55172728	-18.32697674	-72.11795333	6.78E-07	2.04E-07	3.31E-06	4.71E-08	1.99E-08	2.67E-08	4.21E-08	2.54E-08	3.48E-09	7.27E-09	7.82E-08	9.37E-08	4.54E-06	6.11E-07	6.15E-08	2.47E-06	1.72E-08	1.20E-08	2.90E-08	1.40E-08	1.80E-08	3.70E-09	3.34E-09	3.91E-08	5.81E-08	3.34E-06
Black_throated_diver	Gavia_arctica	Flying	Adult	1.83	7.353763139	-24.29728195	-86.82514012	-19.90438822	-71.12735079	7.37E-05	0.000126303	0.000857546	3.10E-05	1.98E-05	9.91E-06	1.68E-05	6.68E-05	6.13E-06	5.47E-06	9.52E-05	6.07E-05	0.001369334	0.000069791	8.51E-05	0.000827758	4.50E-05	2.13E-05	8.22E-06	6.52E-06	3.01E-05	9.65E-06	3.72E-06	5.00E-05	7.45E-05	0.001231702
Sooty_shearwater	Puffinus_griseus	Flying	Adult	0.505	5.481547305	-18.33284005	-59.83334783	-22.96907969	-74.96475891	4.03E-05	4.19E-05	0.000512287	1.44E-05	9.28E-06	8.49E-06	1.08E-05	2.01E-05	1.73E-06	1.64E-06	3.43E-05	3.22E-05	0.000727517	4.24E-05	8.53E-06	0.000425776	1.67E-05	7.12E-06	7.49E-06	2.38E-06	9.34E-06	3.14E-06	1.34E-06	1.62E-05	3.13E-05	0.000571704
Scarlet_ibis	Eudocimus_ruber	Flying	Adult	0.6	0.123346295	-17.89297414	-61.7352382	-21.17837439	-73.0706912	3.52E-05	3.57E-05	0.000402478	2.88E-05	1.28E-05	4.42E-06	2.33E-05	1.13E-05	4.71E-06	1.90E-06	4.12E-05	4.59E-05	0.000647653	4.36E-05	1.76E-05	0.000291211	1.55E-05	9.86E-06	4.34E-06	4.82E-06	1.30E-05	6.20E-06	1.69E-06	2.58E-05	2.97E-05	0.000463208
Brown_pelican	Pelecanus_occidentalis	Flying	Adult	2.81	14.92454344	-32.74174928	-217.440919	-23.28245611	-154.6208973	0.000620815	0.00050206	0.002946049	0.000188934	0.000151366	4.37E-05	0.00011375	6.63E-05	2.24E-05	2.33E-05	0.000225765	0.000383964	0.005288382	0.000867501	0.000274385	0.00261221	0.000227217	0.00019429	0.000038665	3.37E-05	4.88E-05	2.42E-05	9.51E-06	0.00011616	0.000460172	0.00490676
Brandts_cormorant	Urile_penicillatus	Flying	Adult	1.18	0.861011377	-26.63036259	-65.25282382	-25.21482842	-61.78431672	5.84E-05	7.70E-05	0.001034155	3.06E-05	1.50E-05	5.31E-06	9.71E-05	4.45E-05	6.45E-06	7.36E-06	0.00015548	5.09E-05	0.001582311	6.30E-05	3.15E-05	0.00085743	2.72E-05	1.84E-05	5.58E-06	8.71E-06	2.46E-05	9.68E-06	3.62E-06	4.66E-05	5.11E-05	0.001147375
Western_gull	Larus_occidentalis	Flying	Adult	0.987	-2.906401803	-22.56247909	-76.18871576	-22.66011745	-76.5184198	9.15E-05	7.96E-05	0.000782944	3.24E-05	2.18E-05	8.32E-06	6.27E-05	2.30E-05	3.56E-06	3.44E-06	9.27E-05	6.25E-05	0.001264492	0.000099572	1.50E-05	0.000654774	3.55E-05	2.15E-05	1.55E-05	5.99E-06	1.69E-05	5.93E-06	2.18E-06	3.10E-05	7.25E-05	0.000976226
Buzzard	Buteo_buteo	Flying	Adult	0.69	4.948123845	-26.3014979	-62.85379964	-29.72762972	-71.04137145	6.38E-05	2.09E-05	0.000318776	2.28E-05	1.19E-05	3.78E-06	2.99E-05	2.56E-05	4.87E-06	5.05E-06	6.54E-05	3.85E-05	0.000611314	6.66E-05	8.00E-06	0.000285006	1.97E-05	1.96E-05	7.88E-06	1.07E-05	1.57E-05	6.12E-06	4.76E-06	3.73E-05	4.72E-05	0.000528597
Turkey_vulture	Cathartes_aura	Flying	Adult	1.893	19.17781514	-22.11487783	-74.48137539	-17.91533122	-60.33759356	7.83E-05	0.000142721	0.0011326	0.0001462	7.45E-05	2.79E-05	9.32E-05	4.32E-05	8.87E-06	8.17E-06	0.000153467	0.00024853	0.002157648	8.22E-05	1.80E-05	0.000730274	6.87E-05	6.18E-05	3.98E-05	1.24E-05	2.50E-05	9.01E-06	5.21E-06	5.16E-05	0.000170299	0.001274178
Great_horned_owl	Bubo_virginianus	Flying	Adult	1.268	13.22363978	-29.59526047	-69.1608477	-27.36483368	-63.94858719	0.000105772	1.79E-05	0.000527208	3.93E-05	2.81E-05	7.90E-06	2.92E-05	3.03E-05	8.63E-06	9.58E-06	7.77E-05	7.53E-05	0.000956893	0.000103302	7.15E-06	0.000441459	3.14E-05	2.16E-05	1.33E-05	9.06E-06	2.35E-05	1.12E-05	5.04E-06	4.88E-05	6.62E-05	0.000781904
Common_kingfisher	Alcedo_atthis	Flying	Adult	0.0304	-3.463407463	-7.292045666	-28.14056719	-23.09410293	-89.12192612	6.44E-06	1.83E-06	1.84E-05	7.05E-07	4.56E-07	1.91E-07	8.89E-07	2.41E-07	8.13E-08	9.94E-08	1.31E-06	1.35E-06	3.20E-05	7.85E-06	4.08E-07	1.47E-05	3.57E-07	3.96E-07	1.21E-07	8.63E-08	2.21E-07	4.59E-08	3.65E-08	3.89E-07	8.75E-07	2.55E-05
Great_spotted_woodpecker	Dendrocopos_major	Flying	Adult	0.106	-2.871388211	-10.73233309	-37.17632191	-22.50832657	-77.96783672	1.77E-05	7.78E-06	7.81E-05	3.22E-06	2.19E-06	6.82E-07	2.89E-06	2.50E-06	5.93E-07	3.78E-07	6.37E-06	6.09E-06	0.000128442	1.71E-05	2.39E-06	6.32E-05	2.33E-06	1.48E-06	8.11E-07	8.12E-07	1.44E-06	6.34E-07	2.16E-07	3.10E-06	4.63E-06	9.81E-05
Merlin	Falco_columbarius	Flying	Adult	0.129	0.266279278	-12.22662987	-38.63969526	-24.03323099	-75.95197793	1.66E-05	8.31E-06	9.56E-05	4.74E-06	3.90E-06	1.68E-06	4.41E-06	4.06E-06	6.70E-07	6.93E-07	9.83E-06	1.03E-05	0.000160851	1.48E-05	9.42E-07	8.11E-05	2.92E-06	1.86E-06	1.63E-06	1.62E-06	2.53E-06	1.11E-06	4.83E-07	5.75E-06	6.40E-06	0.000121174
Green_parrot	Psittacula_krameri	Flying	Adult	0.375	-2.368575142	-16.73376846	-52.76667866	-23.12935049	-72.93390054	5.34E-05	1.21E-05	0.000244813	8.31E-06	7.25E-06	3.72E-06	1.95E-05	9.18E-06	1.50E-06	2.31E-06	3.25E-05	1.93E-05	0.000413747	5.04E-05	4.38E-06	0.000160222	5.81E-06	4.44E-06	3.21E-06	2.39E-06	3.98E-06	1.07E-06	1.32E-06	8.77E-06	1.35E-05	0.00025947
Blackbird	Turdus_merula	Flying	Adult	0.092	-3.825059265	-12.63056828	-25.74327461	-27.75702446	-56.57359882	8.40E-06	2.79E-06	6.14E-05	2.61E-06	1.31E-06	5.73E-07	3.19E-06	2.20E-06	3.16E-07	3.33E-07	6.04E-06	4.49E-06	9.37E-05	8.33E-06	9.69E-07	4.67E-05	9.41E-07	6.56E-07	4.43E-07	5.45E-07	1.50E-06	4.90E-07	3.57E-07	2.89E-06	2.04E-06	6.58E-05
Violet_turaco	Musophaga_violacea	Flying	Adult	0.29	-1.063568754	-15.25111932	-47.05808637	-22.94617913	-70.80157571	2.77E-05	1.14E-05	0.00017973	1.57E-05	6.83E-06	2.83E-06	2.09E-05	1.29E-05	1.89E-06	1.40E-06	3.72E-05	2.53E-05	0.000343852	3.08E-05	4.06E-06	0.000146124	4.94E-06	2.78E-06	1.33E-06	5.17E-06	6.92E-06	2.27E-06	1.06E-06	1.54E-05	9.06E-06	0.000229905
Ostrich_adult	Struthio_camelus	Terrestrial	Adult	105.07	-9.682150604	-151.1857474	-154.0800355	-32.54039868	-33.16334952	0.000885	0.002984	0.080284	0.001293	0.000152	0.000152	0.007863	0.006291	0.000951	0.000483	0.015588	0.001597	0.118523	0.000752881	0.00509434	0.0496347	0.000399693	6.53E-05	5.03E-05	0.00192073	0.00329927	0.00129976	0.000315181	0.006834941	0.000515332	0.070182467
Rhea_adult	Rhea_americana	Terrestrial	Adult	32	1.937226018	-90.2588015	-62.08613551	-28.76007867	-19.78313596	0.000354179	0.001951269	0.019652515	0.000241715	0.000148724	4.99E-05	0.002699563	0.001815003	0.000202942	0.000148399	0.004865906	0.000440359	0.032570493	0.00031731	0.000641243	0.0108227	0.000149806	6.58E-05	2.44E-05	0.000499542	0.000877947	0.000329911	6.73E-05	0.001774711	0.000240032	0.01581074
Emu_adult	Dromaius_novaehollandiae	Terrestrial	Adult	38.1	-20.14834956	-90.94886163	-117.6261844	-27.35848382	-35.38333527	0.000402816	0.003837862	0.022798695	4.74E-05	8.43E-06	4.36E-06	0.002438408	0.002887164	0.000462146	0.000160963	0.005948682	6.02E-05	0.039057151	0.000380809	0.001010587	0.0146241	0.000011915	5.75E-06	2.39E-06	0.000743112	0.0015682	0.000695552	0.000077091	0.003083955	2.01E-05	0.02222351
Tinamou	Crypturellus_tataupa	Terrestrial	Adult	0.417	-10.51287505	-18.61958652	-38.85813821	-24.84992798	-51.86054668	1.49E-05	2.19E-05	0.000262264	9.46E-06	1.01E-05	2.26E-06	2.01E-05	9.87E-06	1.94E-06	8.44E-07	3.27E-05	2.18E-05	0.000408059	1.42E-05	4.97E-06	0.000195465	6.25E-06	4.61E-06	3.03E-06	5.32E-06	8.34E-06	2.47E-06	5.23E-07	1.67E-05	1.39E-05	0.000275683
Leghorn	Gallus_gallus_domesticus	Terrestrial	Adult	1.08	-10.58385862	-33.71976149	-51.00145998	-32.87415925	-49.72247856	3.19E-05	5.23E-05	0.000630101	1.96E-05	1.28E-05	3.61E-06	2.69E-05	3.97E-05	8.51E-06	5.73E-06	8.09E-05	3.61E-05	0.000948233	2.77E-05	1.20E-05	0.000532454	1.19E-05	8.28E-06	4.72E-06	1.59E-05	0.000027249	1.10E-05	2.97E-06	5.70E-05	0.000024867	0.000735943
Californian_quail	Callipepla_californica	Terrestrial	Adult	0.25	-5.390047152	-16.33458051	-28.90787255	-25.80998682	-45.6768271	6.82E-06	7.21E-06	0.000132712	2.74E-06	2.13E-06	8.65E-07	5.32E-06	5.08E-06	6.46E-07	6.55E-07	1.17E-05	5.73E-06	0.000181604	6.28E-06	1.25E-06	6.09E-05	1.12E-06	6.87E-07	5.10E-07	1.30E-06	2.46E-06	7.70E-07	5.36E-07	5.07E-06	2.32E-06	8.32E-05
Guineafowl	Numida_meleagris	Terrestrial	Adult	1.352	-11.22729802	-32.98410083	-50.63760597	-29.85948694	-45.84065947	3.05E-05	9.36E-05	0.001072995	3.06E-05	2.61E-05	8.88E-06	4.92E-05	5.51E-05	7.24E-06	4.76E-06	0.000116259	6.56E-05	0.001560886	2.91E-05	2.15E-05	0.0006033	1.35E-05	8.33E-06	5.41E-06	1.49E-05	0.000022985	7.25E-06	3.05E-06	4.82E-05	2.72E-05	0.000804695
Junglefowl	Gallus_gallus	Terrestrial	Adult	2.94	10.98287597	-42.82809156	-65.74116131	-30.00365088	-46.05563266	7.74E-05	0.000168732	0.001238467	0.000188485	9.64E-05	4.76E-05	8.04E-05	7.05E-05	1.81E-05	1.25E-05	0.000181603	0.000332495	0.002512747	4.26E-05	4.58E-05	0.00104366	3.18E-05	2.87E-05	1.01E-05	4.50E-05	6.08E-05	2.40E-05	0.000018791	0.00014863	7.06E-05	0.001570652
Ptarmigan	Lagopus_lagopus	Terrestrial	Adult	0.589	-14.44618881	-17.68173847	-44.18267921	-21.05653542	-52.61553618	1.81E-05	3.21E-05	0.00038648	1.11E-05	6.69E-06	2.93E-06	1.26E-05	9.17E-06	1.60E-06	2.93E-06	2.63E-05	2.08E-05	0.000530662	1.80E-05	6.04E-06	0.000235652	7.05E-06	4.08E-06	3.55E-06	5.39E-06	6.81E-06	1.97E-06	2.29E-06	1.65E-05	1.47E-05	0.000321911
Wild turkey	Meleagris_gallopavo	Terrestrial	Adult	4.62	-17.38629593	-48.04258326	-78.95799741	-28.99308972	-47.6501501	6.76E-05	0.000225281	0.003792419	0.000136479	8.95E-05	2.89E-05	0.000201113	0.000127956	2.21E-05	1.56E-05	0.000366774	0.000254875	0.005328627	8.68E-05	8.37E-05	0.00227638	5.27E-05	0.000034247	0.000018005	4.65E-05	8.56E-05	3.33E-05	7.33E-06	0.000172755	0.000104949	0.003002266
Red_legged_partridge	Alectoris_rufa	Terrestrial	Adult	0.445	-9.360747394	-22.5417906	-37.07728568	-29.44622373	-48.4338653	1.23E-05	1.05E-05	0.000325494	7.03E-06	3.60E-06	1.00E-06	1.00E-05	1.13E-05	1.28E-06	9.63E-07	2.36E-05	1.16E-05	0.00041872	0.00001255	3.85E-06	0.000180419	3.72E-06	2.26E-06	1.90E-06	4.43E-06	5.86E-06	2.05E-06	9.96E-07	1.33E-05	7.88E-06	0.000239243
Pheasant	Phasianus_colchicus	Terrestrial	Adult	1.44	-6.199886666	-32.28771064	-59.89312024	-28.62711813	-53.10278722	4.01E-05	5.58E-05	0.000779916	2.02E-05	1.41E-05	7.01E-06	6.40E-05	5.08E-05	4.35E-06	2.39E-06	0.000121533	4.13E-05	0.001201514	3.45E-05	2.10E-05	0.000505118	1.17E-05	7.52E-06	4.14E-06	1.61E-05	2.29E-05	8.50E-06	2.66E-06	5.03E-05	2.34E-05	0.000707965
Red_legged_seriema	Cariama_cristata	Terrestrial	Adult	2.165	-8.264514991	-46.39027251	-64.25463885	-35.95222859	-49.79702294	9.37E-05	9.36E-05	1.66E-03	7.41E-05	3.41E-05	7.85E-06	5.66E-05	1.45E-04	1.77E-05	1.01E-05	2.29E-04	1.16E-04	0.002540734	0.000128737	3.85E-05	0.000903205	3.37E-05	2.30E-05	0.000010856	2.43E-05	9.49E-05	3.33E-05	4.17E-06	0.000156623	6.76E-05	0.001518906
