# Supplementary material for: Decoupling body shape and mass distribution in birds and their dinosaurian ancestors
Source: Nat Commun. 2023 Mar 22;14:1575. doi: 10.1038/s41467-023-37317-y (PMC10033513; doi:10.1038/s41467-023-37317-y)
Supplement: Supplementary file 4 — Supplementary Code 1-4 [file 41467_2023_37317_MOESM4_ESM.zip › SupplementaryCode3/alltrees.nex]

#NEXUS

BEGIN TREES;
	TREE tree_1 = (((((Iguana_iguana:108.15309833,Basiliscus_basiliscus:108.15309833)inode14:49.26565444,(((Hydrosaurus_amboinensis:82.80000000,Agama_agama:82.80000000)inode13:0.00000000,Pogona_vitticeps:82.80000000)inode11:18.65012850,Chamaeleo_chamaeleon:101.45012850)inode10:55.96862428)inode19:7.81034953,(Heloderma_suspectum:131.13446727,(Varanus_exanthematicus:55.79550778,Varanus_komodoensis:55.79550778)inode9:75.33895949)inode22:34.09463503)inode8:86.60135503,Sphenodon_punctatus:251.83045733)inode6:27.82651933,(((((Dromaius_novaehollandiae:87.65066833,Rhea_americana:87.65066833)inode30:2.36094452,Struthio_camelus:90.01161286)inode29:3.22354839,Crypturellus_tataupa:93.23516125)inode27:18.11846290,((((Callipepla_californica:45.85269600,(Alectoris_rufa:42.00000000,((Meleagris_gallopavo:20.73109556,Lagopus_lagopus:20.73109556)inode35:16.46890444,(Gallus_gallus:34.07844675,Phasianus_colchicus:34.07844675)inode43:3.12155325)inode42:4.80000000)inode40:3.85269600)inode48:0.66667280,Numida_meleagris:46.51936880)inode51:33.43604755,Anas_platyrhynchos:79.95541635)inode47:18.08745294,((Musophaga_violacea:85.20000000,((((Dendrocopos_major:78.01644867,Alcedo_atthis:78.01644867)inode39:3.58355133,(Psittacula_krameri:81.60000000,Bubo_virginianus:81.60000000)inode56:0.00000000)inode55:0.85491770,Turdus_merula:82.45491770)inode61:0.65432695,((Columba_livia:82.10000000,(Aechmophorus_clarkii:55.29833873,Phoenicopterus_chilensis:55.29833873)inode60:26.80166127)inode54:0.00000000,(((Cariama_cristata:81.30000000,(Cathartes_aura:81.30000000,((Eudocimus_ruber:66.44809696,Pelecanus_occidentalis:66.44809696)inode38:6.61023321,Urile_penicillatus:73.05833016)inode34:8.24166984)inode26:0.00000000)inode66:0.00000000,((Puffinus_griseus:74.80734740,Gavia_arctica:74.80734740)inode75:1.78399828,Larus_occidentalis:76.59134568)inode80:4.70865432)inode78:0.00000000,(Falco_columbarius:78.27145086,Buteo_buteo:78.27145086)inode74:3.02854914)inode83:0.80000000)inode73:1.00924465)inode88:2.09075535)inode86:0.00000000,Calypte_anna:85.20000000)inode72:12.84286929)inode93:13.31075485)inode92:125.14903871,((((Crocodylus_moreletii:6.96501333,Crocodylus_niloticus:6.96501333)inode91:7.62741067,Crocodylus_johnsoni:14.59242400)inode71:12.13556350,Osteolaemus_tetraspis:26.72798750)inode69:53.64066983,((Melanosuchus_niger:12.42830000,Caiman_crocodilus:12.42830000)inode65:51.68882944,Alligator_mississippiensis:64.11712944)inode25:16.25152789)inode5:156.13400552)inode102:43.15431381)root;
END;
