# Supplementary material for: Decoupling body shape and mass distribution in birds and their dinosaurian ancestors
Source: Nat Commun. 2023 Mar 22;14:1575. doi: 10.1038/s41467-023-37317-y (PMC10033513; doi:10.1038/s41467-023-37317-y)
Supplement: Supplementary file 4 — Supplementary Code 1-4 [file 41467_2023_37317_MOESM4_ESM.zip › SupplementaryCode3/cltrees.nex]

#NEXUS

BEGIN TREES;
	TREE tree_1 = (((((Iguana_iguana:108.15309833,Basiliscus_basiliscus:108.15309833)inode14:49.26565444,(((Hydrosaurus_amboinensis:82.80000000,Agama_agama:82.80000000)inode13:0.00000000,Pogona_vitticeps:82.80000000)inode11:18.65012850,Chamaeleo_chamaeleon:101.45012850)inode10:55.96862428)inode19:7.81034953,(Heloderma_suspectum:131.13446727,(Varanus_exanthematicus:55.79550778,Varanus_komodoensis:55.79550778)inode9:75.33895949)inode22:34.09463503)inode8:86.60135503,Sphenodon_punctatus:251.83045733)inode6:27.82651933,((((Crocodylus_moreletii:6.96501333,Crocodylus_niloticus:6.96501333)inode30:7.62741067,Crocodylus_johnsoni:14.59242400)inode29:12.13556350,Osteolaemus_tetraspis:26.72798750)inode27:53.64066983,((Melanosuchus_niger:12.42830000,Caiman_crocodilus:12.42830000)inode35:51.68882944,Alligator_mississippiensis:64.11712944)inode43:16.25152789)inode42:199.28831933)root;
END;
