# Supplementary material for: Decoupling body shape and mass distribution in birds and their dinosaurian ancestors
Source: Nat Commun. 2023 Mar 22;14:1575. doi: 10.1038/s41467-023-37317-y (PMC10033513; doi:10.1038/s41467-023-37317-y)
Supplement: Supplementary file 4 — Supplementary Code 1-4 [file 41467_2023_37317_MOESM4_ESM.zip › SupplementaryCode3/CoM_part2all.csv]

Taxa	TreeNames	phylo	Head_SkinVol	Neck_SkinVol	Torso_SkinVol	Humeral_SkinVol	Forearm_SkinVol	Hand_SkinVol	Thigh_SkinVol	Shank_SkinVol	MT_SkinVol	Pes_SkinVol	Hindlimb_SkinVol	Forelimb_SkinVol	ModelSkinVol	Head_CVHVol	Neck_CVHVol	Torso_CVHVol	Humeral_CVHVol	Forearm_CVHVol	Hand_CVHVol	Thigh_CVHVol	Shank_CVHVol	MT_CVHVol	Pes_CVHVol	Hindlimb_CVHVol	Forelimb_CVHVol	WholeBody
Mallard	Anas_platyrhynchos	bird	4.90E-05	7.92E-05	0.000796866	2.34E-05	1.25E-05	4.63E-06		2.99E-05	3.59E-06	3.40E-06	3.69E-05	4.06E-05	0.001079972	0.000063413	2.39E-05	0.000469705	1.71E-05	8.72E-06	7.05E-06		1.31E-05	4.40E-06	2.86E-06	2.59E-05	3.29E-05	0.000674615
Clarks_grebe	Aechmophorus_clarkii	bird	3.59E-05	0.000119219	0.000994369	1.44E-05	1.07E-05	3.91E-06		7.18E-05	6.74E-06	1.34E-05	9.19E-05	2.90E-05	0.001574999	3.96E-05	1.75E-05	0.00065267	1.76E-05	9.05E-06	3.65E-06		1.99E-05	9.54E-06	3.99E-06	3.82E-05	3.03E-05	0.000846765
Chilean_flamingo	Phoenicopterus_chilensis	bird	0.000181318	0.000555261	0.001768125	0.000251744	0.000136168	4.33E-05	0.000187916	0.000148421	3.56E-05	2.43E-05	0.000396283	0.000431227	0.004159725	0.000163369	0.000108488	0.001189654	0.000112628	5.60E-05	2.66E-05	2.79E-05	0.000121912	7.17E-05	6.32E-06	0.000227894	0.000195285	0.00230787
Pigeon	Columba_livia	bird	1.53E-05	4.44E-05	0.000342403	1.60E-05	1.04E-05	4.74E-06	1.28E-05	7.01E-06	1.28E-06	1.45E-06	2.25E-05	3.12E-05	0.000509575	1.59E-05	7.70E-06	0.000238284	7.75E-06	5.41E-06	4.28E-06	4.04E-06	4.85E-06	1.28E-06	1.18E-06	1.13E-05	1.74E-05	0.000319419
Hummingbird	Calypte_anna	bird	6.78E-07	2.04E-07	3.31E-06	4.71E-08	1.99E-08	2.67E-08	4.21E-08	2.54E-08	3.48E-09	7.27E-09	7.82E-08	9.37E-08	4.54E-06	6.11E-07	6.15E-08	2.47E-06	1.72E-08	1.20E-08	2.90E-08	1.40E-08	1.80E-08	3.70E-09	3.34E-09	3.91E-08	5.81E-08	3.34E-06
Black_throated_diver	Gavia_arctica	bird	7.37E-05	0.000126303	0.000857546	3.10E-05	1.98E-05	9.91E-06	1.68E-05	6.68E-05	6.13E-06	5.47E-06	9.52E-05	6.07E-05	0.001369334	0.000069791	8.51E-05	0.000827758	4.50E-05	2.13E-05	8.22E-06	6.52E-06	3.01E-05	9.65E-06	3.72E-06	5.00E-05	7.45E-05	0.001231702
Sooty_shearwater	Puffinus_griseus	bird	4.03E-05	4.19E-05	0.000512287	1.44E-05	9.28E-06	8.49E-06	1.08E-05	2.01E-05	1.73E-06	1.64E-06	3.43E-05	3.22E-05	0.000727517	4.24E-05	8.53E-06	0.000425776	1.67E-05	7.12E-06	7.49E-06	2.38E-06	9.34E-06	3.14E-06	1.34E-06	1.62E-05	3.13E-05	0.000571704
Scarlet_ibis	Eudocimus_ruber	bird	3.52E-05	3.57E-05	0.000402478	2.88E-05	1.28E-05	4.42E-06	2.33E-05	1.13E-05	4.71E-06	1.90E-06	4.12E-05	4.59E-05	0.000647653	4.36E-05	1.76E-05	0.000291211	1.55E-05	9.86E-06	4.34E-06	4.82E-06	1.30E-05	6.20E-06	1.69E-06	2.58E-05	2.97E-05	0.000463208
Brown_pelican	Pelecanus_occidentalis	bird	0.000620815	0.00050206	0.002946049	0.000188934	0.000151366	4.37E-05	0.00011375	6.63E-05	2.24E-05	2.33E-05	0.000225765	0.000383964	0.005288382	0.000867501	0.000274385	0.00261221	0.000227217	0.00019429	0.000038665	3.37E-05	4.88E-05	2.42E-05	9.51E-06	0.00011616	0.000460172	0.00490676
Brandts_cormorant	Urile_penicillatus	bird	5.84E-05	7.70E-05	0.001034155	3.06E-05	1.50E-05	5.31E-06	9.71E-05	4.45E-05	6.45E-06	7.36E-06	0.00015548	5.09E-05	0.001582311	6.30E-05	3.15E-05	0.00085743	2.72E-05	1.84E-05	5.58E-06	8.71E-06	2.46E-05	9.68E-06	3.62E-06	4.66E-05	5.11E-05	0.001147375
Western_gull	Larus_occidentalis	bird	9.15E-05	7.96E-05	0.000782944	3.24E-05	2.18E-05	8.32E-06	6.27E-05	2.30E-05	3.56E-06	3.44E-06	9.27E-05	6.25E-05	0.001264492	0.000099572	1.50E-05	0.000654774	3.55E-05	2.15E-05	1.55E-05	5.99E-06	1.69E-05	5.93E-06	2.18E-06	3.10E-05	7.25E-05	0.000976226
Buzzard	Buteo_buteo	bird	6.38E-05	2.09E-05	0.000318776	2.28E-05	1.19E-05	3.78E-06	2.99E-05	2.56E-05	4.87E-06	5.05E-06	6.54E-05	3.85E-05	0.000611314	6.66E-05	8.00E-06	0.000285006	1.97E-05	1.96E-05	7.88E-06	1.07E-05	1.57E-05	6.12E-06	4.76E-06	3.73E-05	4.72E-05	0.000528597
Turkey_vulture	Cathartes_aura	bird	7.83E-05	0.000142721	0.0011326	0.0001462	7.45E-05	2.79E-05	9.32E-05	4.32E-05	8.87E-06	8.17E-06	0.000153467	0.00024853	0.002157648	8.22E-05	1.80E-05	0.000730274	6.87E-05	6.18E-05	3.98E-05	1.24E-05	2.50E-05	9.01E-06	5.21E-06	5.16E-05	0.000170299	0.001274178
Great_horned_owl	Bubo_virginianus	bird	0.000105772	1.79E-05	0.000527208	3.93E-05	2.81E-05	7.90E-06	2.92E-05	3.03E-05	8.63E-06	9.58E-06	7.77E-05	7.53E-05	0.000956893	0.000103302	7.15E-06	0.000441459	3.14E-05	2.16E-05	1.33E-05	9.06E-06	2.35E-05	1.12E-05	5.04E-06	4.88E-05	6.62E-05	0.000781904
Common_kingfisher	Alcedo_atthis	bird	6.44E-06	1.83E-06	1.84E-05	7.05E-07	4.56E-07	1.91E-07	8.89E-07	2.41E-07	8.13E-08	9.94E-08	1.31E-06	1.35E-06	3.20E-05	7.85E-06	4.08E-07	1.47E-05	3.57E-07	3.96E-07	1.21E-07	8.63E-08	2.21E-07	4.59E-08	3.65E-08	3.89E-07	8.75E-07	2.55E-05
Great_spotted_woodpecker	Dendrocopos_major	bird	1.77E-05	7.78E-06	7.81E-05	3.22E-06	2.19E-06	6.82E-07	2.89E-06	2.50E-06	5.93E-07	3.78E-07	6.37E-06	6.09E-06	0.000128442	1.71E-05	2.39E-06	6.32E-05	2.33E-06	1.48E-06	8.11E-07	8.12E-07	1.44E-06	6.34E-07	2.16E-07	3.10E-06	4.63E-06	9.81E-05
Merlin	Falco_columbarius	bird	1.66E-05	8.31E-06	9.56E-05	4.74E-06	3.90E-06	1.68E-06	4.41E-06	4.06E-06	6.70E-07	6.93E-07	9.83E-06	1.03E-05	0.000160851	1.48E-05	9.42E-07	8.11E-05	2.92E-06	1.86E-06	1.63E-06	1.62E-06	2.53E-06	1.11E-06	4.83E-07	5.75E-06	6.40E-06	0.000121174
Green_parrot	Psittacula_krameri	bird	5.34E-05	1.21E-05	0.000244813	8.31E-06	7.25E-06	3.72E-06	1.95E-05	9.18E-06	1.50E-06	2.31E-06	3.25E-05	1.93E-05	0.000413747	5.04E-05	4.38E-06	0.000160222	5.81E-06	4.44E-06	3.21E-06	2.39E-06	3.98E-06	1.07E-06	1.32E-06	8.77E-06	1.35E-05	0.00025947
Blackbird	Turdus_merula	bird	8.40E-06	2.79E-06	6.14E-05	2.61E-06	1.31E-06	5.73E-07	3.19E-06	2.20E-06	3.16E-07	3.33E-07	6.04E-06	4.49E-06	9.37E-05	8.33E-06	9.69E-07	4.67E-05	9.41E-07	6.56E-07	4.43E-07	5.45E-07	1.50E-06	4.90E-07	3.57E-07	2.89E-06	2.04E-06	6.58E-05
Violet_turaco	Musophaga_violacea	bird	2.77E-05	1.14E-05	0.00017973	1.57E-05	6.83E-06	2.83E-06	2.09E-05	1.29E-05	1.89E-06	1.40E-06	3.72E-05	2.53E-05	0.000343852	3.08E-05	4.06E-06	0.000146124	4.94E-06	2.78E-06	1.33E-06	5.17E-06	6.92E-06	2.27E-06	1.06E-06	1.54E-05	9.06E-06	0.000229905
Ostrich_adult	Struthio_camelus	bird	0.000885	0.002984	0.080284	0.001293	0.000152	0.000152	0.007863	0.006291	0.000951	0.000483	0.015588	0.001597	0.118523	0.000752881	0.00509434	0.0496347	0.000399693	6.53E-05	5.03E-05	0.00192073	0.00329927	0.00129976	0.000315181	0.006834941	0.000515332	0.070182467
Rhea_adult	Rhea_americana	bird	0.000354179	0.001951269	0.019652515	0.000241715	0.000148724	4.99E-05	0.002699563	0.001815003	0.000202942	0.000148399	0.004865906	0.000440359	0.032570493	0.00031731	0.000641243	0.0108227	0.000149806	6.58E-05	2.44E-05	0.000499542	0.000877947	0.000329911	6.73E-05	0.001774711	0.000240032	0.01581074
Emu_adult	Dromaius_novaehollandiae	bird	0.000402816	0.003837862	0.022798695	4.74E-05	8.43E-06	4.36E-06	0.002438408	0.002887164	0.000462146	0.000160963	0.005948682	6.02E-05	0.039057151	0.000380809	0.001010587	0.0146241	0.000011915	5.75E-06	2.39E-06	0.000743112	0.0015682	0.000695552	0.000077091	0.003083955	2.01E-05	0.02222351
Tinamou	Crypturellus_tataupa	bird	1.49E-05	2.19E-05	0.000262264	9.46E-06	1.01E-05	2.26E-06	2.01E-05	9.87E-06	1.94E-06	8.44E-07	3.27E-05	2.18E-05	0.000408059	1.42E-05	4.97E-06	0.000195465	6.25E-06	4.61E-06	3.03E-06	5.32E-06	8.34E-06	2.47E-06	5.23E-07	1.67E-05	1.39E-05	0.000275683
Leghorn	Gallus_gallus_domesticus	bird	3.19E-05	5.23E-05	0.000630101	1.96E-05	1.28E-05	3.61E-06	2.69E-05	3.97E-05	8.51E-06	5.73E-06	8.09E-05	3.61E-05	0.000948233	2.77E-05	1.20E-05	0.000532454	1.19E-05	8.28E-06	4.72E-06	1.59E-05	0.000027249	1.10E-05	2.97E-06	5.70E-05	0.000024867	0.000735943
Californian_quail	Callipepla_californica	bird	6.82E-06	7.21E-06	0.000132712	2.74E-06	2.13E-06	8.65E-07	5.32E-06	5.08E-06	6.46E-07	6.55E-07	1.17E-05	5.73E-06	0.000181604	6.28E-06	1.25E-06	6.09E-05	1.12E-06	6.87E-07	5.10E-07	1.30E-06	2.46E-06	7.70E-07	5.36E-07	5.07E-06	2.32E-06	8.32E-05
Guineafowl	Numida_meleagris	bird	3.05E-05	9.36E-05	0.001072995	3.06E-05	2.61E-05	8.88E-06	4.92E-05	5.51E-05	7.24E-06	4.76E-06	0.000116259	6.56E-05	0.001560886	2.91E-05	2.15E-05	0.0006033	1.35E-05	8.33E-06	5.41E-06	1.49E-05	0.000022985	7.25E-06	3.05E-06	4.82E-05	2.72E-05	0.000804695
Junglefowl	Gallus_gallus	bird	7.74E-05	0.000168732	0.001238467	0.000188485	9.64E-05	4.76E-05	8.04E-05	7.05E-05	1.81E-05	1.25E-05	0.000181603	0.000332495	0.002512747	4.26E-05	4.58E-05	0.00104366	3.18E-05	2.87E-05	1.01E-05	4.50E-05	6.08E-05	2.40E-05	0.000018791	0.00014863	7.06E-05	0.001570652
Ptarmigan	Lagopus_lagopus	bird	1.81E-05	3.21E-05	0.00038648	1.11E-05	6.69E-06	2.93E-06	1.26E-05	9.17E-06	1.60E-06	2.93E-06	2.63E-05	2.08E-05	0.000530662	1.80E-05	6.04E-06	0.000235652	7.05E-06	4.08E-06	3.55E-06	5.39E-06	6.81E-06	1.97E-06	2.29E-06	1.65E-05	1.47E-05	0.000321911
Wild turkey	Meleagris_gallopavo	bird	6.76E-05	0.000225281	0.003792419	0.000136479	8.95E-05	2.89E-05	0.000201113	0.000127956	2.21E-05	1.56E-05	0.000366774	0.000254875	0.005328627	8.68E-05	8.37E-05	0.00227638	5.27E-05	0.000034247	0.000018005	4.65E-05	8.56E-05	3.33E-05	7.33E-06	0.000172755	0.000104949	0.003002266
Red_legged_partridge	Alectoris_rufa	bird	1.23E-05	1.05E-05	0.000325494	7.03E-06	3.60E-06	1.00E-06	1.00E-05	1.13E-05	1.28E-06	9.63E-07	2.36E-05	1.16E-05	0.00041872	0.00001255	3.85E-06	0.000180419	3.72E-06	2.26E-06	1.90E-06	4.43E-06	5.86E-06	2.05E-06	9.96E-07	1.33E-05	7.88E-06	0.000239243
Pheasant	Phasianus_colchicus	bird	4.01E-05	5.58E-05	0.000779916	2.02E-05	1.41E-05	7.01E-06	6.40E-05	5.08E-05	4.35E-06	2.39E-06	0.000121533	4.13E-05	0.001201514	3.45E-05	2.10E-05	0.000505118	1.17E-05	7.52E-06	4.14E-06	1.61E-05	2.29E-05	8.50E-06	2.66E-06	5.03E-05	2.34E-05	0.000707965
Red_legged_seriema	Cariama_cristata	bird	9.37E-05	9.36E-05	1.66E-03	7.41E-05	3.41E-05	7.85E-06	5.66E-05	1.45E-04	1.77E-05	1.01E-05	2.29E-04	1.16E-04	0.002540734	0.000128737	3.85E-05	0.000903205	3.37E-05	2.30E-05	0.000010856	2.43E-05	9.49E-05	3.33E-05	4.17E-06	0.000156623	6.76E-05	0.001518906
American_alligator	Alligator_mississippiensis	cl	0.000348875	0.00032922	0.002235423	3.92E-05	2.01E-05	1.28E-05	7.48E-05	3.66E-05	2.36E-05	6.84E-06	0.000141849	7.21E-05	0.004343174	0.00030407	3.45E-05	0.00164651	9.67E-06	6.67E-06	2.31E-06	1.12E-05	1.10E-05	5.14E-06	1.45E-06	2.87E-05	1.87E-05	0.002309059
Black_caiman	Melanosuchus_niger	cl	0.004623825	0.007192761	0.043403505	0.000595435	0.000277348	0.000152176	0.001206025	0.000784946	0.000371139	9.02E-05	0.002452329	0.001024959	0.09023333	0.00472513	0.000662776	0.0290868	0.000121507	7.10E-05	2.34E-05	0.000172499	0.00013374	7.33E-05	1.56E-05	0.000395044	0.000215947	0.040509258
Spectacled_caiman	Caiman_crocodilus	cl	0.00017488	0.000216061	0.00102243	1.87E-05	5.19E-06		3.63E-05	1.73E-05	7.04E-06	6.54E-07	6.13E-05	2.39E-05		0.000184823	3.78E-05	0.000823323	6.23E-06	3.17E-06		8.28E-06	7.71E-06	4.47E-06	8.10E-07	2.13E-05	9.40E-06
Nile_crocodile	Crocodylus_niloticus	cl	0.001856917	0.001688702	0.007582838	0.000176782	9.01E-05	5.59E-05	0.000285752	0.000156148	0.000106049	2.67E-05	0.000574682	0.000322803	0.01627519	0.000870819	0.000186758	0.005868642	5.97E-05	3.20E-05	1.16E-05	5.96E-05	5.81E-05	3.61E-05	8.56E-06	0.00016243	0.000103321	0.008527132
Dwarf crocodile	Osteolaemus_tetraspis	cl	0.000725754	0.000691371	0.003738165	0.000113961	4.65E-05	2.15E-05	0.000144737	6.53E-05	4.02E-05	4.14E-06	0.000254392	0.000181928	0.007424393	0.000882764	0.000117221	0.00329302	2.92E-05	1.78E-05	6.81E-06	3.64E-05	0.000031293	1.62E-05	3.47E-06	8.73E-05	5.39E-05	0.005161255
Morelets_crocodile	Crocodylus_moreletii	cl	0.001786	0.001498068	0.008536	0.000201544	9.11E-05	4.28E-05	0.00029	0.000178682	0.000107	2.80E-05	0.000603652	0.000335474	0.01693232	0.000940412	0.000234266	0.00612083	6.80E-05	4.30E-05	1.36E-05	7.26E-05	5.82E-05	1.10E-05	1.33E-05	0.000155118	0.000124667	0.000559571
Freshwater crocodile	Crocodylus_johnsoni	cl	0.001049852	0.002154369	0.010127274	0.000169432	7.04E-05	3.31E-05	0.000314767	0.000149111	8.50E-05	2.15E-05	0.000570336	0.000272928	0.019448213	0.001491787	0.000296856	0.00707405	4.71E-05	2.47E-05	5.77E-06	5.66E-05	4.83E-05	2.72E-05	6.33E-06	0.000138399	7.75E-05	0.010809019
Agama	Agama_agama	cl	3.88E-06	1.64E-06	2.11E-05	5.55E-07	2.90E-07	1.12E-07	1.81E-06	5.97E-07	2.23E-07	5.81E-08	2.68E-06	9.57E-07	4.08E-05	2.75E-06	1.33E-07	0.000014591	1.61E-07	1.73E-07	5.23E-08	3.10E-07	2.63E-07	1.21E-07	3.63E-08	7.30E-07	3.86E-07	2.20E-05
Hydrosaurus	Hydrosaurus_amboinensis	cl	8.63E-05	6.76E-05	0.000661579	1.43E-05	1.15E-05	4.91E-06	5.41E-05	1.95E-05	1.15E-05	2.90E-06	8.79E-05	3.07E-05	0.001310227	7.38E-05	0.000013127	0.000620024	7.72E-06	5.38E-06	2.29E-06	1.08E-05	0.000010017	4.68E-06	2.04E-06	2.76E-05	1.54E-05	0.001096127
Central_Bearded_Dragon	Pogona_vitticeps	cl	5.28E-05	4.95E-05	0.000225728	5.28E-06	2.81E-06	1.48E-06	9.94E-06	3.64E-06	1.93E-06	6.75E-07	1.62E-05	9.57E-06	0.000457792	3.43E-05	2.77E-06	0.000182801	1.81E-06	7.66E-07	3.96E-07	1.95E-06	1.27E-06	4.99E-07	1.84E-07	3.90E-06	2.97E-06	0.000257424
Chameleon	Chamaeleo_chamaeleon	cl	1.59E-05	1.77E-06	3.69E-05	7.30E-07	8.76E-07	6.51E-07	1.71E-06	9.05E-07	3.05E-07	6.61E-07	3.59E-06	2.26E-06		1.55E-05	1.78E-07	0.000047166	6.33E-07	5.58E-07	2.77E-07	5.82E-07	5.35E-07	1.25E-07	2.34E-07	1.48E-06	1.47E-06
Basilisk	Basiliscus_basiliscus	cl	1.42E-05	1.13E-05	0.000106633	1.68E-06	1.65E-06	9.15E-07	9.08E-06	4.46E-06	1.86E-06	6.52E-07	1.61E-05	4.25E-06	0.000221081	1.25E-05	1.45E-06	9.76E-05	8.28E-07	5.73E-07	3.18E-07	1.80E-06	2.00E-06	5.75E-07	3.97E-07	4.77E-06	1.72E-06	0.000163218
Heloderma	Heloderma_suspectum	cl	2.70E-05	1.94E-05	0.000188595	2.10E-06	2.15E-06	1.65E-06	4.21E-06	1.41E-06	1.13E-06	4.32E-07	7.18E-06	5.90E-06	0.000305255	1.86E-05	2.07E-06	0.00015986	1.10E-06	5.33E-07	5.16E-07	9.11E-07	6.48E-07	3.47E-07	1.41E-07	2.05E-06	2.14E-06	0.000193787
Green_iguana	Iguana_iguana	cl	4.41E-05	3.12E-05	0.000606332	1.05E-05	9.65E-06	4.78E-06	3.08E-05	1.85E-05	6.90E-06	2.44E-06	5.87E-05	2.49E-05	0.001018199	3.64E-05	3.61E-06	0.000565462	6.44E-06	3.11E-06	1.74E-06	7.19E-06	7.72E-06	2.87E-06	1.77E-06	1.95E-05	1.13E-05	0.000799914
Savannah_monitor	Varanus_exanthematicus	cl	5.10E-05	4.44E-05	0.00053071	5.65E-06	6.14E-06	3.23E-06	1.25E-05	6.50E-06	2.57E-06	8.19E-07	2.24E-05	1.50E-05	0.000779818	3.73E-05	5.71E-06	0.000435813	2.79E-06	1.75E-06	1.30E-06	2.17E-06	2.81E-06	7.56E-07	3.79E-07	6.11E-06	5.85E-06	0.000535296
Komodo_dragon	Varanus_komodoensis	cl	0.001900526	0.006092546	0.031966121	0.000852502	0.000786134	0.000361334	0.002372638	0.000695519	0.000554114	0.000101039	0.003723311	0.00199997		0.001364384	0.000806277	0.02413353	0.000279384	0.000195833	9.58E-05	0.000294007	0.000270716	0.000128386	3.49E-05	0.000728012	0.000571039
Sphenodon	Sphenodon_punctatus	cl	5.96E-05	1.59E-05	0.000284804	8.43E-06	3.93E-06	1.98E-06	7.23E-06	3.19E-06	2.10E-06	4.68E-07	1.30E-05	1.43E-05	0.000470215	5.02E-05	2.72E-06	0.000295548	2.73E-06	1.24E-06	7.40E-07	1.96E-06	1.38E-06	7.85E-07	2.87E-07	4.41E-06	4.70E-06	0.000391367
