# Supplementary material for: Decoupling body shape and mass distribution in birds and their dinosaurian ancestors
Source: Nat Commun. 2023 Mar 22;14:1575. doi: 10.1038/s41467-023-37317-y (PMC10033513; doi:10.1038/s41467-023-37317-y)
Supplement: Supplementary file 4 — Supplementary Code 1-4 [file 41467_2023_37317_MOESM4_ESM.zip › SupplementaryCode3/CoM_part2crocslizards.csv]

Taxa	TreeNames	Head_SkinVol	Neck_SkinVol	Torso_SkinVol	Tail_SkinVol	Humeral_SkinVol	Forearm_SkinVol	Hand_SkinVol	Thigh_SkinVol	Shank_SkinVol	MT_SkinVol	Pes_SkinVol	Hindlimb_SkinVol	Forelimb_SkinVol	ModeSkinVol	Head_CVHVol	Neck_CVHVol	Torso_CVHVol	Tail_CVHVol	Humeral_CVHVol	Forearm_CVHVol	Hand_CVHVol	Thigh_CVHVol	Shank_CVHVol	MT_CVHVol	Pes_CVHVol	Hindlimb_CVHVol	Forelimb_CVHVol	Whole body CVHVol
American_alligator	Alligator_mississippiensis	0.000348875	0.00032922	0.002235423	0.001001801	3.92E-05	2.01E-05	1.28E-05	7.48E-05	3.66E-05	2.36E-05	6.84E-06	0.000141849	7.21E-05	0.004343174	0.00030407	3.45E-05	0.00164651	0.000229229	9.67E-06	6.67E-06	2.31E-06	1.12E-05	1.10E-05	5.14E-06	1.45E-06	2.87E-05	1.87E-05	0.002309059
Black_caiman	Melanosuchus_niger	0.004623825	0.007192761	0.043403505	0.028058664	0.000595435	0.000277348	0.000152176	0.001206025	0.000784946	0.000371139	9.02E-05	0.002452329	0.001024959	0.09023333	0.00472513	0.000662776	0.0290868	0.00481257	0.000121507	7.10E-05	2.34E-05	0.000172499	0.00013374	7.33E-05	1.56E-05	0.000395044	0.000215947	0.040509258
Spectacled_caiman	Caiman_crocodilus	0.00017488	0.000216061	0.00102243	0.000535841	1.87E-05	5.19E-06		3.63E-05	1.73E-05	7.04E-06	6.54E-07	6.13E-05	2.39E-05		0.000184823	3.78E-05	0.000823323	9.36E-05	6.23E-06	3.17E-06		8.28E-06	7.71E-06	4.47E-06	8.10E-07	2.13E-05	9.40E-06
Nile_crocodile	Crocodylus_niloticus	0.001856917	0.001688702	0.007582838	0.003351763	0.000176782	9.01E-05	5.59E-05	0.000285752	0.000156148	0.000106049	2.67E-05	0.000574682	0.000322803	0.01627519	0.000870819	0.000186758	0.005868642	0.00106941	5.97E-05	3.20E-05	1.16E-05	5.96E-05	5.81E-05	3.61E-05	8.56E-06	0.00016243	0.000103321	0.008527132
Dwarf crocodile	Osteolaemus_tetraspis	0.000725754	0.000691371	0.003738165	0.001396462	0.000113961	4.65E-05	2.15E-05	0.000144737	6.53E-05	4.02E-05	4.14E-06	0.000254392	0.000181928	0.007424393	0.000882764	0.000117221	0.00329302	0.000585938	2.92E-05	1.78E-05	6.81E-06	3.64E-05	0.000031293	1.62E-05	3.47E-06	8.73E-05	5.39E-05	0.005161255
Morelets_crocodile	Crocodylus_moreletii	0.001786	0.001498068	0.008536	0.003234	0.000201544	9.11E-05	4.28E-05	0.00029	0.000178682	0.000107	2.80E-05	0.000603652	0.000335474	0.01693232	0.000940412	0.000234266	0.00612083	0.00116418	6.80E-05	4.30E-05	1.36E-05	7.26E-05	5.82E-05	1.10E-05	1.33E-05	0.000155118	0.000124667	0.000559571
Freshwater crocodile	Crocodylus_johnsoni	0.001049852	0.002154369	0.010127274	0.004430189	0.000169432	7.04E-05	3.31E-05	0.000314767	0.000149111	8.50E-05	2.15E-05	0.000570336	0.000272928	0.019448213	0.001491787	0.000296856	0.00707405	0.00151444	4.71E-05	2.47E-05	5.77E-06	5.66E-05	4.83E-05	2.72E-05	6.33E-06	0.000138399	7.75E-05	0.010809019
Agama	Agama_agama	3.88E-06	1.64E-06	2.11E-05	6.93E-06	5.55E-07	2.90E-07	1.12E-07	1.81E-06	5.97E-07	2.23E-07	5.81E-08	2.68E-06	9.57E-07	4.08E-05	2.75E-06	1.33E-07	0.000014591	2.33E-06	1.61E-07	1.73E-07	5.23E-08	3.10E-07	2.63E-07	1.21E-07	3.63E-08	7.30E-07	3.86E-07	2.20E-05
Hydrosaurus	Hydrosaurus_amboinensis	8.63E-05	6.76E-05	0.000661579	0.000257666	1.43E-05	1.15E-05	4.91E-06	5.41E-05	1.95E-05	1.15E-05	2.90E-06	8.79E-05	3.07E-05	0.001310227	7.38E-05	0.000013127	0.000620024	0.000303227	7.72E-06	5.38E-06	2.29E-06	1.08E-05	0.000010017	4.68E-06	2.04E-06	2.76E-05	1.54E-05	0.001096127
Central_Bearded_Dragon	Pogona_vitticeps	5.28E-05	4.95E-05	0.000225728	7.82E-05	5.28E-06	2.81E-06	1.48E-06	9.94E-06	3.64E-06	1.93E-06	6.75E-07	1.62E-05	9.57E-06	0.000457792	3.43E-05	2.77E-06	0.000182801	2.38E-05	1.81E-06	7.66E-07	3.96E-07	1.95E-06	1.27E-06	4.99E-07	1.84E-07	3.90E-06	2.97E-06	0.000257424
Chameleon	Chamaeleo_chamaeleon	1.59E-05	1.77E-06	3.69E-05		7.30E-07	8.76E-07	6.51E-07	1.71E-06	9.05E-07	3.05E-07	6.61E-07	3.59E-06	2.26E-06		1.55E-05	1.78E-07	0.000047166		6.33E-07	5.58E-07	2.77E-07	5.82E-07	5.35E-07	1.25E-07	2.34E-07	1.48E-06	1.47E-06
Basilisk	Basiliscus_basiliscus	1.42E-05	1.13E-05	0.000106633	4.84E-05	1.68E-06	1.65E-06	9.15E-07	9.08E-06	4.46E-06	1.86E-06	6.52E-07	1.61E-05	4.25E-06	0.000221081	1.25E-05	1.45E-06	9.76E-05	3.87E-05	8.28E-07	5.73E-07	3.18E-07	1.80E-06	2.00E-06	5.75E-07	3.97E-07	4.77E-06	1.72E-06	0.000163218
Heloderma	Heloderma_suspectum	2.70E-05	1.94E-05	0.000188595	4.41E-05	2.10E-06	2.15E-06	1.65E-06	4.21E-06	1.41E-06	1.13E-06	4.32E-07	7.18E-06	5.90E-06	0.000305255	1.86E-05	2.07E-06	0.00015986	4.85E-06	1.10E-06	5.33E-07	5.16E-07	9.11E-07	6.48E-07	3.47E-07	1.41E-07	2.05E-06	2.14E-06	0.000193787
Green_iguana	Iguana_iguana	4.41E-05	3.12E-05	0.000606332	0.000169469	1.05E-05	9.65E-06	4.78E-06	3.08E-05	1.85E-05	6.90E-06	2.44E-06	5.87E-05	2.49E-05	0.001018199	3.64E-05	3.61E-06	0.000565462	0.000132754	6.44E-06	3.11E-06	1.74E-06	7.19E-06	7.72E-06	2.87E-06	1.77E-06	1.95E-05	1.13E-05	0.000799914
Savannah_monitor	Varanus_exanthematicus	5.10E-05	4.44E-05	0.00053071	7.88E-05	5.65E-06	6.14E-06	3.23E-06	1.25E-05	6.50E-06	2.57E-06	8.19E-07	2.24E-05	1.50E-05	0.000779818	3.73E-05	5.71E-06	0.000435813	3.26E-05	2.79E-06	1.75E-06	1.30E-06	2.17E-06	2.81E-06	7.56E-07	3.79E-07	6.11E-06	5.85E-06	0.000535296
Komodo_dragon	Varanus_komodoensis	0.001900526	0.006092546	0.031966121		0.000852502	0.000786134	0.000361334	0.002372638	0.000695519	0.000554114	0.000101039	0.003723311	0.00199997		0.001364384	0.000806277	0.02413353		0.000279384	0.000195833	9.58E-05	0.000294007	0.000270716	0.000128386	3.49E-05	0.000728012	0.000571039
Sphenodon	Sphenodon_punctatus	5.96E-05	1.59E-05	0.000284804	5.53E-05	8.43E-06	3.93E-06	1.98E-06	7.23E-06	3.19E-06	2.10E-06	4.68E-07	1.30E-05	1.43E-05	0.000470215	5.02E-05	2.72E-06	0.000295548	2.47E-05	2.73E-06	1.24E-06	7.40E-07	1.96E-06	1.38E-06	7.85E-07	2.87E-07	4.41E-06	4.70E-06	0.000391367
