# Supplementary material for: Decoupling body shape and mass distribution in birds and their dinosaurian ancestors
Source: Nat Commun. 2023 Mar 22;14:1575. doi: 10.1038/s41467-023-37317-y (PMC10033513; doi:10.1038/s41467-023-37317-y)
Supplement: Supplementary file 4 — Supplementary Code 1-4 [file 41467_2023_37317_MOESM4_ESM.zip › SupplementaryCode4/Macaulay_BirdCoM_PCM_Tree.tre]

((((((((((((((((((((((Aechmophorus_clarkii:57.5878,Phoenicopterus_chilensis:57.5878):18.6246,Larus_occidentalis:76.2124):1.7777,Musophaga_violacea:77.9901):0.3053,(((Eudocimus_ruber:74.7572,Gavia_arctica:74.7572):1.6707,Procellaria_westlandica:76.4279):0.2787,(Pelecanus_occidentalis:74.172,Urile_penicillatus:74.172):2.5346):1.5888):1.7221,((((((Alcedo_atthis:65.4897,Dendrocopos_major:65.4897):8.3596,Bubo_virginianus:73.8493):1.9373,Buteo_buteo:75.7866):1.1526,Cathartes_aura:76.9392):0.4281,Calypte_anna:77.3673):0.45,(((Turdus_merula:75.8252,Psittacula_krameri:75.8252):0.4053,Falco_columbarius:76.2305):0.7329,Cariama_cristata:76.9634):0.8539):2.2002):0.8891,Columba_livia:80.9066):22.665,(((((((Meleagris_gallopavo:11.922,Lagopus_lagopus:11.922):1.1417,Phasianus_colchicus:13.0637):3.7537,(Gallus_gallus:2.8911,Gallus_sonneratii:2.8911):13.9263):0.461,Alectoris_rufa:17.2784):7.6473,Callipepla_californica:24.9257):0.8477,Numida_meleagris:25.7734):55.0404,Anas_platyrhynchos:80.8138):22.7578):14.1461,(((Struthio_camelus:48.1476,Dromaius_novaehollandiae:48.1476):23.107,Rhea_americana:71.2546):33.3546,Crypturellus_tataupa:104.6092):13.1085):2.891994711,Yixianornis_grabaui:0.2266426649):31.41244961,Archaeopteryx_lithographica:8.042024755):4.201665235,(Microraptor_gui:0.1019418862,Velociraptor_mongoliensis:30.48180955):36.61451133):0.1,Anzu_wyliei:90.05167733):8.703489063,Struthiomimus_sedens:94.31726867):1.100436133,Tyrannosaurus_rex:95.70949234):1.000396484,Allosaurus_jimmadseni:11.26733141):34.21355977,Dilophosaurus_wetherilli:0.1895547403):16.3064627,Coelophysis_bauri:7.555855565):17.20681953,Staurikosaurus_pricei:0.124350273):0.1,Plateosaurus_trossingensis:14.50635166):3.964844791e-05,Heterodontosaurus_tucki:40.58812907):12.04498711,((Crocodylus_johnstoni:94.1,Melanosuchus_niger:94.1):144.1563213,Batrachotomus_kupferzellensis:0.1469631235):8.743678715):25.77,Iguana_iguana:272.77);
