# Supplementary material for: Decoupling body shape and mass distribution in birds and their dinosaurian ancestors
Source: Nat Commun. 2023 Mar 22;14:1575. doi: 10.1038/s41467-023-37317-y (PMC10033513; doi:10.1038/s41467-023-37317-y)
Supplement: Supplementary file 4 — Supplementary Code 1-4 [file 41467_2023_37317_MOESM4_ESM.zip › SupplementaryCode4/Macaulay_BirdCoM_PCM_Dataset.xlsx]

## Sheet: CoM_Estimates
Group	CC_CoM	DV_CoM
Croc_Liz	32.3376	-2.60354
Croc_Liz	59.0687	-0.435716
Croc_Liz	49.8759	-4.6942
HLD	32.4747	-34.2753
HLD	19.3464	-30.5646
HLD	33.541	-30.755
HLD	52.2533	-25.4605
HLD	49.7943	-34.5105
HLD	45.8412	-26.4825
HLD	45.8226	-30.7949
HLD	46.1544	-31.0741
HLD	53.0078	-21.6999
HLD	47.6863	-29.4383
HLD	48.7505	-30.0293
HLD	52.5965	-29.6491
HLD	50.2669	-37.8025
FLD	56.0453	-20.6294
FLD	62.0239	-28.7746
FLD	91.5359	-28.3147
FLD	53.1934	-19.4276
FLD	75.1881	-17.8123
FLD	71.3296	-20.7509
FLD	75.9929	-23.2268
FLD	74.1199	-21.6482
FLD	159.491	-23.5374
FLD	61.243	-25.8973
FLD	77.3183	-22.8246
FLD	71.735	-30.9225
FLD	60.598	-17.9667
FLD	65.3266	-28.3138
FLD	92.8209	-22.8737
FLD	81.0278	-22.641
FLD	77.2964	-24.715
FLD	74.2628	-23.4166
FLD	58.0653	-27.9125
FLD	71.646	-23.9339
Allosaurus	29.0544	-9.70149
Allosaurus	29.0538	-9.70168
Allosaurus	32.5493	-16.3255
Allosaurus	29.6358	-10.2437
Archaeopteryx	81.911	-21.5689
Archaeopteryx	81.9085	-21.5685
Archaeopteryx	92.3651	-22.7012
Archaeopteryx	83.3653	-22.3756
Anzu	35.8574	-23.5593
Anzu	35.8562	-23.5582
Anzu	37.6527	-34.646
Anzu	37.6342	-28.0141
Batrachotomus	38.1242	-6.71623
Batrachotomus	38.1227	-6.71643
Batrachotomus	44.685	-11.936
Batrachotomus	38.5271	-6.58131
Coelophysis	30.3912	-14.3434
Coelophysis	30.3908	-14.3435
Coelophysis	41.8924	-17.7105
Coelophysis	30.1341	-14.5019
Dilophosaurus	47.8212	-3.31997
Dilophosaurus	47.82	-3.32015
Dilophosaurus	47.9018	-14.272
Dilophosaurus	42.9775	-7.18285
Heterodontosaurus	47.1286	-10.1736
Heterodontosaurus	47.1271	-10.1736
Heterodontosaurus	49.2806	-8.84895
Heterodontosaurus	44.0788	-9.69689
Microraptor	30.2109	-38.4383
Microraptor	30.2112	-38.4372
Microraptor	33.5633	-49.7
Microraptor	29.7374	-34.7042
Plateosaurus	39.0667	-16.1807
Plateosaurus	39.0665	-16.1807
Plateosaurus	39.3614	-22.1794
Plateosaurus	35.1225	-17.2714
Staurikosaurus	17.4065	-6.32271
Staurikosaurus	17.4061	-6.32234
Staurikosaurus	24.0679	-12.1571
Staurikosaurus	15.6882	-4.40776
Struthiomimus	23.8961	-26.8529
Struthiomimus	23.8962	-26.8519
Struthiomimus	24.2015	-39.4518
Struthiomimus	21.4751	-31.4978
Tyrannosaurus	36.0102	-14.4906
Tyrannosaurus	36.0086	-14.4905
Tyrannosaurus	34.0108	-20.8316
Tyrannosaurus	36.0392	-15.0954
Velociraptor	34.7808	-26.5067
Velociraptor	34.7794	-26.5061
Velociraptor	44.2415	-31.7772
Velociraptor	43.5806	-27.3646
Yixianornis	78.1326	-30.3704
Yixianornis	78.1315	-30.3689
Yixianornis	78.1315	-30.3689
Yixianornis	77.1225	-30.7633

## Sheet: Hetero_Norm
Taxa	LocomotorMode	Body_mass	DVnorm	CCnorm	Head_Mass	Neck_Mass	Torso_Mass	Humeral_Mass	Forearm_Mass	Hand_Mass	Thigh_Mass	Shank_Mass	MT_Mass	Pes_Mass	Hindlimb_Mass	Forelimb_Mass	Tail_Mass
Aechmophorus_clarkii	Forelimb dominated	1.257	-28.7746	62.0239	0.029445	0.0782889	0.693798	0.0236494	0.0175705	0.00641095	NA	0.117849	0.0110604	0.0219283	0.301675	0.0952616	NA
Alcedo_atthis	Forelimb dominated	0.0304	-22.8737	92.8209	0.223194	0.0507826	0.54137	0.0488608	0.0316461	0.013253	0.0616451	0.0167171	0.00563875	0.00689251	0.181787	0.18752	NA
Alectoris_rufa	Hind limb dominated	0.445	-30.0293	48.7505	0.0334871	0.0228436	0.752238	0.0382508	0.0195543	0.00544844	0.0545311	0.0614521	0.00695702	0.00523702	0.256354	0.126507	NA
Allosaurus_jimmadseni	Neither	1450.3	-10.2437	29.6358	0.0317833	0.106345	0.512549	0.00292719	0.00258119	0.00449066	0.0988073	0.0401074	0.0115661	0.00503478	0.155516	0.00999904	0.183808
Anas_platyrhynchos	Forelimb dominated	1.12	-20.6294	56.0453	0.0519224	0.0671144	0.717067	0.0495603	0.0265031	0.00979952	NA	0.0632275	0.00760038	0.00720564	0.156067	0.171726	NA
Anzu_wyliei	Neither	349.884	-27.7249	38.0101	0.0261359	0.0840723	0.447251	0.0109012	0.00781181	0.0377681	0.177322	0.0794399	0.0342875	0.0215374	0.312587	0.0564811	0.0734735
Archaeopteryx_lithographica	Fore limb dominated	0.243696	-22.3756	83.3653	0.0592105	0.0912694	0.525529	0.034477	0.0280092	0.0413416	0.101288	0.0409774	0.00854058	0.0106461	0.161452	0.103828	0.0587121
Batrachotomus_kupferzellensis	Neither	238.985	-6.58131	38.5271	0.0823425	0.10311	0.439613	0.00903921	0.00722021	0.00582472	0.0720412	0.0311304	0.0163203	0.00378737	0.123279	0.0220841	0.229571
Bubo_virginianus	Forelimb dominated	1.268	-28.3138	65.3266	0.120988	0.0163614	0.512592	0.0898556	0.0643409	0.0180651	0.0667317	0.0693954	0.0197498	0.0219197	0.355593	0.344523	NA
Buteo_buteo	Forelimb dominated	0.69	-30.9225	71.735	0.114053	0.0298601	0.484443	0.0815376	0.0425795	0.0135057	0.107085	0.0914778	0.0174087	0.0180502	0.468043	0.275246	NA
Callipepla_californica	Hind limb dominated	0.25	-26.4825	45.8412	0.0425556	0.0359922	0.703464	0.0341304	0.0265453	0.010786	0.0662921	0.0633697	0.00805883	0.00880589	0.293053	0.142923	NA
Calypte_anna	Forelimb dominated	0.005	-17.8123	75.1881	0.169447	0.0407037	0.703903	0.0235435	0.00996888	0.0133287	0.0210465	0.0126843	0.00174113	0.00363323	0.0782103	0.093682	NA
Cariama_cristata	Hind limb dominated	2.165	-37.8025	50.2669	0.0412424	0.0329462	0.622181	0.0651866	0.0300228	0.00691214	0.0498098	0.127238	0.0155552	0.00890674	0.403019	0.204243	NA
Cathartes_aura	Forelimb dominated	1.893	-17.9667	60.598	0.0399819	0.0582768	0.491376	0.149243	0.0760249	0.0284352	0.0951606	0.0441069	0.00905794	0.00833657	0.313324	0.507407	NA
Coelophysis_bauri	Neither	17.9665	-14.5019	30.1341	0.0372777	0.085513	0.533574	0.00456255	0.00204887	0.00297994	0.0606295	0.0351376	0.00882663	0.00369572	0.108289	0.00959136	0.225754
Columba_livia	Forelimb dominated	0.56	-19.4276	53.1934	0.034061	0.0790446	0.647718	0.0712887	0.046502	0.0210988	0.0569251	0.0311908	0.00571724	0.00645356	0.200573	0.277779	NA
Crocodylus_johnstoni	Neither	20.9	-4.6942	49.8759	0.0502322	0.0876179	0.387647	0.00810679	0.00336842	0.00158373	0.0150606	0.0071345	0.00406699	0.00102871	0.0545776	0.0261175	0.211971
Crypturellus_tataupa	Hind limb dominated	0.417	-25.4605	52.2533	0.0409613	0.0481336	0.669802	0.0354955	0.0377894	0.00846857	0.097715	0.0480734	0.00945	0.00411163	0.3187	0.163507	NA
Dendrocopos_major	Forelimb dominated	0.106	-22.641	81.0278	0.153399	0.0540605	0.576234	0.0559236	0.0379657	0.0118453	0.0502354	0.0434653	0.0103017	0.00657004	0.221145	0.211469	NA
Dilophosaurus_wetherilli	Neither	585.559	-7.18285	42.9775	0.0449745	0.0577401	0.54058	0.00759249	0.00453414	0.00293416	0.0712669	0.0457601	0.017223	0.00545385	0.139704	0.0150608	0.20194
Dromaius_novaehollandiae	Hind limb dominated	38.1	-30.755	33.541	0.011552	0.0880502	0.55575	0.00271989	0.000483453	0.000249915	0.139858	0.165597	0.026507	0.00923225	0.682388	0.00690653	NA
Eudocimus_ruber	Forelimb dominated	0.6	-21.6482	74.1199	0.0607507	0.0492375	0.589697	0.0991331	0.0440034	0.0152523	0.0801846	0.0389647	0.0162234	0.00655378	0.283853	0.316778	NA
Falco_columbarius	Forelimb dominated	0.129	-24.715	77.2964	0.114852	0.0458699	0.560981	0.0654989	0.0538399	0.0232145	0.0609206	0.0560026	0.00925735	0.00956322	0.271488	0.285107	NA
Gallus_gallus	Hind limb dominated	1.08	-34.5105	49.7943	0.0387578	0.0507913	0.650273	0.0476624	0.0311203	0.00877021	0.0653923	0.0965049	0.0206543	0.0139042	0.392911	0.175106	NA
Gallus_sonneratii	Hind limb dominated	2.94	-31.0741	46.1544	0.0291183	0.0508144	0.396282	0.141908	0.0725749	0.0358488	0.0605648	0.0531007	0.0136163	0.00944506	0.273454	0.500664	NA
Gavia_arctica	Forelimb dominated	1.83	-20.7509	71.3296	0.0606221	0.0831321	0.599712	0.0509663	0.032635	0.0163128	0.027701	0.109846	0.0100798	0.00899305	0.31324	0.199828	NA
Heterodontosaurus_tucki	Neither	4.25421	-9.69689	44.0788	0.068693	0.0363487	0.547503	0.0170018	0.00865288	0.00572046	0.0702446	0.0628615	0.00898728	0.0124444	0.154538	0.0313752	0.161542
Iguana_iguana	Neither	1.102	-0.435716	59.0687	0.0441	0.02652	0.485066	0.0105	0.00965	0.00478	0.0308	0.0185	0.0069	0.00244	0.1174	0.0498	0.169469
Lagopus_lagopus	Hind limb dominated	0.589	-21.6999	53.0078	0.0387207	0.0550243	0.704536	0.0477586	0.0287027	0.0125794	0.0538886	0.0393512	0.00686065	0.0125773	0.225356	0.178081	NA
Larus_occidentalis	Forelimb dominated	0.987	-22.8246	77.3183	0.0808576	0.0563081	0.588354	0.0572516	0.0385686	0.0147114	0.110851	0.0407158	0.00629545	0.00608741	0.327898	0.221063	NA
Melanosuchus_niger	Neither	90	-2.60354	32.3376	0.0513758	0.0679316	0.385809	0.00661594	0.00308164	0.00169084	0.0134003	0.00872162	0.00412377	0.00100222	0.0544962	0.0227769	0.311763
Meleagris_gallopavo	Hind limb dominated	4.62	-29.4383	47.6863	0.0143445	0.0382261	0.683723	0.0578952	0.0379826	0.0122412	0.0853129	0.0542795	0.009382	0.00661267	0.311174	0.216238	NA
Microraptor_gui	Neither	1.0511	-34.7042	29.7374	0.0292091	0.0189829	0.47669	0.050463	0.0306439	0.0324141	0.110055	0.0792472	0.0366992	0.0125235	0.238525	0.113521	0.123073
Musophaga_violacea	Forelimb dominated	0.29	-23.9339	71.646	0.0881525	0.0290573	0.485592	0.0995637	0.0434094	0.0179664	0.13301	0.0823021	0.012019	0.00892688	0.472517	0.321879	NA
Numida_meleagris	Hind limb dominated	1.352	-30.7949	45.8226	0.0220956	0.0542079	0.66032	0.0443234	0.0378513	0.0128599	0.0711747	0.0797934	0.0104813	0.006893	0.336685	0.190069	NA
Pelecanus_occidentalis	Forelimb dominated	2.81	-23.5374	159.491	0.130806	0.0846277	0.527625	0.0796173	0.0637859	0.0184	0.0479343	0.0279597	0.0094207	0.00982292	0.190275	0.323607	NA
Phasianus_colchicus	Hind limb dominated	1.44	-29.6491	52.5965	0.0373523	0.0415682	0.617613	0.0376697	0.026281	0.0130647	0.119192	0.0946985	0.00810656	0.00445369	0.452902	0.154031	NA
Phoenicopterus_chilensis	Forelimb dominated	2.55	-28.3147	91.5359	0.0479239	0.117408	0.397231	0.133076	0.0719807	0.0228974	0.0993359	0.0784577	0.0188314	0.0128573	0.418965	0.455909	NA
Plateosaurus_trossingensis	Neither	727.314	-17.2714	35.1225	0.00668832	0.0502242	0.579003	0.0169259	0.00614309	0.00317202	0.0970594	0.0450993	0.0119628	0.00494268	0.159064	0.026241	0.178779
Procellaria_westlandica	Forelimb dominated	0.505	-23.2268	75.9929	0.0628202	0.0521805	0.67795	0.044898	0.028897	0.026448	0.0337685	0.0625491	0.00537738	0.00511122	0.213612	0.200486	NA
Psittacula_krameri	Forelimb dominated	0.375	-23.4166	74.2628	0.142514	0.0257482	0.555481	0.0443619	0.0387027	0.0198767	0.103968	0.0490246	0.00800275	0.0123203	0.346631	0.205883	NA
Rhea_americana	Hind limb dominated	32	-30.5646	19.3464	0.012116	0.0534002	0.571443	0.0165375	0.0101753	0.00341531	0.184697	0.124178	0.0138847	0.0101531	0.665825	0.0602563	NA
Staurikosaurus_pricei	Neither	27.6122	-4.40776	15.6882	0.0412223	0.0679309	0.428513	0.0108272	0.00566589	0.00863725	0.105084	0.0649377	0.0265432	0.00909324	0.205658	0.0251303	0.231545
Struthio_camelus	Hind limb dominated	105.07	-34.2753	32.4747	0.00835824	0.0225455	0.644495	0.024423	0.00287108	0.00287108	0.148522	0.118829	0.0179631	0.00912323	0.588873	0.0603304	NA
Struthiomimus_sedens	Neither	549.389	-31.4978	21.4752	0.00347718	0.0452345	0.503452	0.012042	0.0111143	0.0122524	0.169113	0.0713318	0.022796	0.0270518	0.290293	0.0354087	0.122135
Turdus_merula	Forelimb dominated	0.092	-27.9125	58.0653	0.100176	0.0266297	0.622083	0.0621289	0.0312728	0.0136643	0.0760147	0.0525504	0.00754429	0.00793562	0.28809	0.214132	NA
Tyrannosaurus_rex	Neither	8363.85	-15.0954	36.0392	0.0772936	0.0774895	0.528401	0.00119513	0.000447581	0.000778686	0.103472	0.0383133	0.0154734	0.0114584	0.168718	0.0024214	0.145677
Urile_penicillatus	Forelimb dominated	1.18	-25.8973	61.243	0.0413504	0.0436525	0.62264	0.0433911	0.021182	0.00752297	0.137581	0.0631063	0.00914382	0.0104292	0.440521	0.144192	NA
Velociraptor_mongoliensis	Neither	14.4402	-27.3646	43.5806	0.052287	0.0970689	0.455453	0.018366	0.00828496	0.0259536	0.144196	0.0649703	0.0178089	0.0138963	0.240871	0.0526046	0.101716
Yixianornis_grabaui	Neither	0.136802	-30.7633	77.1225	0.00728886	0.0538891	0.651673	0.0672707	0.0359813	0.0704952	0.0295824	0.0107646	0.0137737	0.0592815	0.113402	0.173747	NA

## Sheet: Linn_Norm
Taxa	LocomotorMode	Body_mass	DVnorm_het	CCnorm_het	DVnorm_homo	CCnorm_homo	PelvicWidth	PelvicLength	ShoulderWidth	NeckLength	SkullLength	HindlimbLength	ForelimbLength	GALength	TailLength	FL/BodyMass0.33	MTL/BodyMass0.33	FemurLength	ShankLength	MTLength
Aechmophorus_clarkii	Forelimb dominated	1.257	-28.7746	62.0239	-27.1275	-62.509	12.0472	100.112	43.4538	260.863	104.538	282.01	276.253	100.736	0.001	35.7249	72.256	35.7249	111.118	72.256
Alcedo_atthis	Forelimb dominated	0.0304	-22.8737	92.8209	-23.0941	-89.1219	47.5433	51.8708	47.7971	79.9771	206.253	185.258	224.393	97.6628	0.001	41.5861	30.1091	41.5861	78.78	30.1091
Alectoris_rufa	Hind limb dominated	0.445	-30.0293	48.7505	-29.4462	-48.4339	34.9328	78.7995	46.2301	78.7094	58.646	257.235	182.373	106.834	0.001	66.664	54.7855	66.664	92.6983	54.7855
Allosaurus_jimmadseni	Neither	1450.3	-10.2437	29.6358	-8.92731	-33.0853	17.8147	84.3886	29.7024	80.5988	58.8661	193.089	66.0841	113.357	341.515	67.2071	30.2228	67.2071	62.7628	30.2228
Anas_platyrhynchos	Forelimb dominated	1.12	-20.6294	56.0453	-20.3699	-54.8635	27.9963	62.1941	46.7002	148.806	100.302	220.519	243.806	94.31	0.001	44.7155	42.6709	44.7155	77.8503	42.6709
Anzu_wyliei	Neither	349.884	-27.7249	38.0101	-24.2532	-39.1572	24.6923	86.8152	38.5786	112.818	61.7129	290.938	159.742	107.262	151.818	86.8273	53.9776	86.8273	96.8124	53.9776
Archaeopteryx_lithographica	Fore limb dominated	0.300627	-22.3756	83.3653	-20.6001	-82.2673	13.9282	78.985	45.9402	73.8993	81.4603	276.336	300.9	145.226	280.385	84.0039	44.9012	84.0039	96.7903	44.9012
Batrachotomus_kupferzellensis	Neither	238.985	-6.58131	38.5271	-5.87639	-41.559	17.5599	55.9463	43.9549	57.7492	72.4943	169.915	103.053	135.113	326.575	71.2242	21.0062	71.2242	43.1612	21.0062
Bubo_virginianus	Forelimb dominated	1.268	-28.3138	65.3266	-27.3648	-63.9486	22.7964	67.0272	42.1592	51.3082	63.7842	268.835	337.897	100.46	0.001	62.0114	56.6105	62.0114	111.815	56.6105
Buteo_buteo	Forelimb dominated	0.69	-30.9225	71.735	-29.7276	-71.0414	30.687	50.9456	53.4039	71.7613	76.0869	296.454	334.892	106.854	0.001	74.1096	70.1593	74.1096	106.189	70.1593
Callipepla_californica	Hind limb dominated	0.25	-26.4825	45.8412	-25.81	-45.6768	34.3238	62.7731	36.8465	70.7196	51.7677	240.856	140.47	88.4153	0.001	60.0704	50.0236	60.0704	90.3201	50.0236
Calypte_anna	Forelimb dominated	0.005	-17.8123	75.1881	-18.327	-72.118	42.6402	55.5582	58.0894	94.8976	167.44	166.803	128.726	89.399	0.001	45.8217	24.7847	45.8217	68.6222	24.7847
Cariama_cristata	Hind limb dominated	2.165	-37.8025	50.2669	-35.9522	-49.797	24.5911	58.7795	41.7549	128.473	90.8392	424.335	216.148	100.92	0.001	62.6701	149.939	62.6701	171.208	149.939
Cathartes_aura	Forelimb dominated	1.893	-17.9667	60.598	-17.9153	-60.3376	31.7816	69.2053	45.0092	71.8194	63.7696	245.51	364.888	88.657	0.001	47.4861	51.3714	47.4861	93.9776	51.3714
Coelophysis_bauri	Neither	17.9665	-14.5019	30.1341	-13.6779	-36.0564	17.4942	57.184	24.2792	126.814	80.7861	223.804	91.6163	164.525	546.361	58.2108	42.4052	58.2108	79.0279	42.4052
Columba_livia	Forelimb dominated	0.56	-19.4276	53.1934	-19.5232	-52.8755	46.7524	63.1301	42.1188	92.8029	60.4629	196.44	215.528	94.7487	0.001	49.0719	33.0518	49.0719	74.1645	33.0518
Crocodylus_johnstoni	Neither	20.9	-4.6942	49.8759	-4.6942	49.8759	33.74	46.575	50.976	61.9781	132.758	121.389	89.85	149.994	304.756	41.8077	21.6373	41.8077	38.8739	21.6373
Crypturellus_tataupa	Hind limb dominated	0.417	-25.4605	52.2533	-24.8499	-51.8605	48.4204	89.8312	40.739	117.507	68.154	260.643	227.636	104.975	0.001	66.5853	62.1506	66.5853	103.095	62.1506
Dendrocopos_major	Forelimb dominated	0.106	-22.641	81.0278	-22.5083	-77.9678	35.216	57.1315	37.5824	107.905	124.149	241.261	236.741	113.179	0.001	54.5312	59.8258	54.5312	83.7608	59.8258
Dilophosaurus_wetherilli	Neither	585.559	-7.18285	42.9775	-5.75899	-46.4692	11.6	69.6257	20.5468	122.462	66.9092	159.459	89.5375	156.985	365.029	58.6061	36.6288	58.6061	69.1064	36.6288
Dromaius_novaehollandiae	Hind limb dominated	38.1	-30.755	33.541	-27.3585	-35.3833	14.0346	80.4179	24.628	176.161	49.8001	336.567	63.5294	120.597	0.001	61.5274	117.147	61.5274	122.781	117.147
Eudocimus_ruber	Forelimb dominated	0.6	-21.6482	74.1199	-21.1784	-73.0707	31.8301	78.8518	39.4593	167.005	162.221	325.231	293.495	107.772	0.001	56.0589	85.179	56.0589	124.76	85.179
Falco_columbarius	Forelimb dominated	0.129	-24.715	77.2964	-24.0332	-75.952	37.9495	55.4813	55.9931	49.397	69.6426	315.255	279.643	116.178	0.001	77.5194	72.2836	77.5194	110.949	72.2836
Gallus_gallus	Hind limb dominated	1.08	-34.5105	49.7943	-32.8742	-49.7225	42.3261	89.9832	41.0501	128.11	60.6264	294.184	193.79	103.794	0.001	68.6828	71.6305	68.6828	105.663	71.6305
Gallus_sonneratii	Hind limb dominated	2.94	-31.0741	46.1544	-30.0037	-46.0556	35.028	54.9239	35.028	80.4944	54.1533	265.617	227.822	95.2762	0.001	60.9487	68.9001	60.9487	95.9767	68.9001
Gavia_arctica	Forelimb dominated	1.83	-20.7509	71.3296	-19.9044	-71.1274	15.9483	104.88	42.7411	170.798	93.5327	244.171	318.091	106.808	0.001	31.5002	62.4484	31.5002	103.672	62.4484
Heterodontosaurus_tucki	Neither	4.25421	-9.69689	44.0788	-9.8047	-45.8858	17.3881	89.2698	32.4524	62.384	60.4703	234.067	121.399	151.443	215.901	58.2932	38.8828	58.2932	83.7189	38.8828
Iguana_iguana	Neither	1.102	-0.435716	59.0687	-0.435716	-59.0687	31.959	56.17	34.864	32.9275	58.107	214.997	151.079	187.881	737.964	61.0128	38.7383	61.0128	61.9812	38.7383
Lagopus_lagopus	Hind limb dominated	0.589	-21.6999	53.0078	-21.0565	-52.6155	50.9585	57.2789	42.4227	105.942	60.4881	219.901	207.129	91.8832	0.001	61.6536	85.7365	61.6536	61.6536	85.7365
Larus_occidentalis	Forelimb dominated	0.987	-22.8246	77.3183	-22.6601	-76.5184	32.8293	70.4446	56.1362	125.049	114.946	289.147	397.566	112.219	0.001	52.8727	68.1132	52.8727	110.669	68.1132
Melanosuchus_niger	Neither	90	-2.60354	32.3376	-2.60354	32.3376	27.635	45.983	50.74	40.0934	81.772	102.839	73.844	138.628	295.378	36.0161	20.8395	36.0161	32.8449	20.8395
Meleagris_gallopavo	Hind limb dominated	4.62	-29.4383	47.6863	-28.9931	-47.6502	38.3158	81.4666	44.2447	134.115	54.4372	283.581	200.274	98.5985	0.001	58.1627	78.3914	58.1627	109.312	78.3914
Microraptor_gui	Neither	1.0511	-34.7042	29.7374	-31.7001	-31.8197	30.8728	64.7196	37.1454	51.4706	70.8257	324.964	223.294	125.067	462.204	85.5809	62.4642	85.5809	120.994	62.4642
Musophaga_violacea	Forelimb dominated	0.29	-23.9339	71.646	-22.9462	-70.8016	38.3084	32.0083	50.4321	91.7958	81.0165	301.735	221.702	116.726	0.001	71.7254	66.0442	71.7254	111.475	66.0442
Numida_meleagris	Hind limb dominated	1.352	-30.7949	45.8226	-29.8595	-45.8407	37.1843	76.606	37.5406	135.728	52.544	256.687	186.974	102.615	0.001	67.4412	58.3424	67.4412	94.5922	58.3424
Pelecanus_occidentalis	Forelimb dominated	2.81	-23.5374	159.491	-23.2825	-154.621	39.242	98.7794	60.7862	342.388	297.013	294.884	577.448	129.283	0.001	62.353	58.0137	62.353	94.0504	58.0137
Phasianus_colchicus	Hind limb dominated	1.44	-29.6491	52.5965	-28.6271	-53.1028	30.0819	77.911	36.0867	113.709	58.3329	262.144	167.317	105.602	0.001	69.0136	61.2559	69.0136	94.9611	61.2559
Phoenicopterus_chilensis	Forelimb dominated	2.55	-28.3147	91.5359	-26.8607	-92.5595	26.6175	70.8345	38.411	327.433	84.412	485.618	383.855	100.605	0.001	53.0236	189.591	53.0236	196.7	189.591
Plateosaurus_trossingensis	Neither	727.314	-17.2714	35.1225	-16.0944	-38.4354	18.8527	59.7827	30.0852	113.441	36.6092	177.949	98.0789	141.72	293.733	55.4692	25.1203	55.4692	55.9238	25.1203
Procellaria_westlandica	Forelimb dominated	0.505	-23.2268	75.9929	-22.9691	-74.9648	16.9023	99.3512	57.5638	99.0931	113.282	288.952	387.029	119.574	0.001	43.2376	68.6498	43.2376	107.873	68.6498
Psittacula_krameri	Forelimb dominated	0.375	-23.4166	74.2628	-23.1294	-72.9339	32.6462	46.2641	42.8926	73.4945	63.3627	198.94	235.791	99.2591	0.001	54.6438	28.3189	54.6438	80.6213	28.3189
Rhea_americana	Hind limb dominated	32	-30.5646	19.3464	-28.7601	-19.7831	13.1757	77.9312	45.1736	169.434	48.0757	281.374	173.35	81.9075	0.001	58.7977	92.7234	58.7977	103.023	92.7234
Staurikosaurus_pricei	Neither	27.6122	-4.40776	15.6882	-1.62873	-20.3315	21.4884	54.4096	36.21	80.5777	66.9038	228.476	106.843	116.503	424.533	66.2372	38.4711	66.2372	82.9638	38.4711
Struthio_camelus	Hind limb dominated	105.07	-34.2753	32.4747	-32.5404	-33.1633	21.5235	89.2647	50.3472	195.781	41.2555	305.633	175.838	113.299	0.001	51.6563	94.7032	51.6563	109.77	94.7032
Struthiomimus_sedens	Neither	549.389	-31.4978	21.4752	-28.5501	-24.603	22.4224	99.632	27.6778	106.239	39.2391	257.645	126.386	127.606	319.059	67.9573	48.0065	67.9573	87.7834	48.0065
Turdus_merula	Forelimb dominated	0.092	-27.9125	58.0653	-27.757	-56.5736	38.2836	49.987	45.2587	64.806	90.4846	281.143	194.942	102.704	0.001	60.8835	72.3978	60.8835	102.427	72.3978
Tyrannosaurus_rex	Neither	8363.85	-15.0954	36.0392	-14.0483	-38.0125	10.4254	102.207	26.4164	47.9956	64.8826	179.892	39.1534	125.942	317.531	65.1885	34.5235	65.1885	53.6637	34.5235
Urile_penicillatus	Forelimb dominated	1.18	-25.8973	61.243	-25.2148	-61.7843	18.2253	98.6106	58.9137	149.303	115.637	262.226	342.634	118.303	0.001	45.6029	55.515	45.6029	101.393	55.515
Velociraptor_mongoliensis	Neither	14.4402	-27.3646	43.5806	-25.1185	-44.4074	23.986	84.7346	22.8724	107.463	88.3288	252.592	183.051	120.628	139.777	67.535	39.7752	67.535	85.3509	39.7752
Yixianornis_grabaui	Neither	0.136802	-30.7633	77.1225	-28.9032	-73.1112	8.40599	44.1841	58.4266	90.3393	80.0987	303.637	300.477	151.305	0.001	69.4051	49.3548	69.4051	98.3239	49.3548
