# Supplementary material for: Decoupling body shape and mass distribution in birds and their dinosaurian ancestors
Source: Nat Commun. 2023 Mar 22;14:1575. doi: 10.1038/s41467-023-37317-y (PMC10033513; doi:10.1038/s41467-023-37317-y)
Supplement: Supplementary file 6 — Source Data [file 41467_2023_37317_MOESM6_ESM.xlsx]

## Sheet: Fig2a
Figure 2a. Centre of mass positions for individual taxa in the study, normalised by body mass0.33
Taxa	Model Iteration	CC_CoM/body mass0.33	DV_CoM/body mass0.33	Category
Archaeopteryx	All taxa allometric equation (1)	81.911	-21.5689	Extinct non-avian sauropsid
	Bird only allometric equation (2)	81.9085	-21.5685	Extinct non-avian sauropsid
	Non-avian sauropsid only allometric equation (3)	92.3651	-22.7012	Extinct non-avian sauropsid
	All taxa average expansion factor (4)	83.3653	-22.3756	Extinct non-avian sauropsid
Anzu	All taxa allometric equation (1)	35.8574	-23.5593	Extinct non-avian sauropsid
	Bird only allometric equation (2)	35.8562	-23.5582	Extinct non-avian sauropsid
	Non-avian sauropsid only allometric equation (3)	37.6527	-34.646	Extinct non-avian sauropsid
	All taxa average expansion factor (4)	37.6342	-28.0141	Extinct non-avian sauropsid
Allosaurus	All taxa allometric equation (1)	29.0544	-9.70149	Extinct non-avian sauropsid
	Bird only allometric equation (2)	29.0538	-9.70168	Extinct non-avian sauropsid
	Non-avian sauropsid only allometric equation (3)	32.5493	-16.3255	Extinct non-avian sauropsid
	All taxa average expansion factor (4)	29.6358	-10.2437	Extinct non-avian sauropsid
Batrachotomus	All taxa allometric equation (1)	38.1242	-6.71623	Extinct non-avian sauropsid
	Bird only allometric equation (2)	38.1227	-6.71643	Extinct non-avian sauropsid
	Non-avian sauropsid only allometric equation (3)	44.685	-11.936	Extinct non-avian sauropsid
	All taxa average expansion factor (4)	38.5271	-6.58131	Extinct non-avian sauropsid
Coelophysis	All taxa allometric equation (1)	30.3912	-14.3434	Extinct non-avian sauropsid
	Bird only allometric equation (2)	30.3908	-14.3435	Extinct non-avian sauropsid
	Non-avian sauropsid only allometric equation (3)	41.8924	-17.7105	Extinct non-avian sauropsid
	All taxa average expansion factor (4)	30.1341	-14.5019	Extinct non-avian sauropsid
Dilophosaurus	All taxa allometric equation (1)	47.8212	-3.31997	Extinct non-avian sauropsid
	Bird only allometric equation (2)	47.82	-3.32015	Extinct non-avian sauropsid
	Non-avian sauropsid only allometric equation (3)	47.9018	-14.272	Extinct non-avian sauropsid
	All taxa average expansion factor (4)	42.9775	-7.18285	Extinct non-avian sauropsid
Heterodontosaurus	All taxa allometric equation (1)	47.1286	-10.1736	Extinct non-avian sauropsid
	Bird only allometric equation (2)	47.1271	-10.1736	Extinct non-avian sauropsid
	Non-avian sauropsid only allometric equation (3)	49.2806	-8.84895	Extinct non-avian sauropsid
	All taxa average expansion factor (4)	44.0788	-9.69689	Extinct non-avian sauropsid
Microraptor	All taxa allometric equation (1)	30.2109	-38.4383	Extinct non-avian sauropsid
	Bird only allometric equation (2)	30.2112	-38.4372	Extinct non-avian sauropsid
	Non-avian sauropsid only allometric equation (3)	33.5633	-49.7	Extinct non-avian sauropsid
	All taxa average expansion factor (4)	29.7374	-34.7042	Extinct non-avian sauropsid
Plateosaurus	All taxa allometric equation (1)	39.0667	-16.1807	Extinct non-avian sauropsid
	Bird only allometric equation (2)	39.0665	-16.1807	Extinct non-avian sauropsid
	Non-avian sauropsid only allometric equation (3)	39.3614	-22.1794	Extinct non-avian sauropsid
	All taxa average expansion factor (4)	35.1225	-17.2714	Extinct non-avian sauropsid
Staurikosaurus	All taxa allometric equation (1)	17.4065	-6.32271	Extinct non-avian sauropsid
	Bird only allometric equation (2)	17.4061	-6.32234	Extinct non-avian sauropsid
	Non-avian sauropsid only allometric equation (3)	24.0679	-12.1571	Extinct non-avian sauropsid
	All taxa average expansion factor (4)	15.6882	-4.40776	Extinct non-avian sauropsid
Struthiomimus	All taxa allometric equation (1)	23.8961	-26.8529	Extinct non-avian sauropsid
	Bird only allometric equation (2)	23.8962	-26.8519	Extinct non-avian sauropsid
	Non-avian sauropsid only allometric equation (3)	24.2015	-39.4518	Extinct non-avian sauropsid
	All taxa average expansion factor (4)	21.4751	-31.4978	Extinct non-avian sauropsid
Tyrannosaurus	All taxa allometric equation (1)	36.0102	-14.4906	Extinct non-avian sauropsid
	Bird only allometric equation (2)	36.0086	-14.4905	Extinct non-avian sauropsid
	Non-avian sauropsid only allometric equation (3)	34.0108	-20.8316	Extinct non-avian sauropsid
	All taxa average expansion factor (4)	36.0392	-15.0954	Extinct non-avian sauropsid
Velociraptor	All taxa allometric equation (1)	34.7808	-26.5067	Extinct non-avian sauropsid
	Bird only allometric equation (2)	34.7794	-26.5061	Extinct non-avian sauropsid
	Non-avian sauropsid only allometric equation (3)	44.2415	-31.7772	Extinct non-avian sauropsid
	All taxa average expansion factor (4)	43.5806	-27.3646	Extinct non-avian sauropsid
Yixianornis	All taxa allometric equation (1)	78.1326	-30.3704	Extinct non-avian sauropsid
	Bird only allometric equation (2)	78.1315	-30.3689	Extinct non-avian sauropsid
	Non-avian sauropsid only allometric equation (3)	78.1315	-30.3689	Extinct non-avian sauropsid
	All taxa average expansion factor (4)	77.1225	-30.7633	Extinct non-avian sauropsid
Anas_platyrhynchos	Skin volume model	56.0453	-20.6294	FLD bird
Aechmophorus_clarkii	Skin volume model	62.0239	-28.7746	FLD bird
Phoenicopterus_chilensis	Skin volume model	91.5359	-28.3147	FLD bird
Columba_livia	Skin volume model	53.1934	-19.4276	FLD bird
Calypte_anna	Skin volume model	75.1881	-17.8123	FLD bird
Gavia_arctica	Skin volume model	71.3296	-20.7509	FLD bird
Procellaria_westlandica	Skin volume model	75.9929	-23.2268	FLD bird
Eudocimus_ruber	Skin volume model	74.1199	-21.6482	FLD bird
Pelecanus_occidentalis	Skin volume model	159.491	-23.5374	FLD bird
Phalacrocorax_penicillatus	Skin volume model	61.243	-25.8973	FLD bird
Larus_occidentalis	Skin volume model	77.3183	-22.8246	FLD bird
Buteo_buteo	Skin volume model	71.735	-30.9225	FLD bird
Cathartes_aura	Skin volume model	60.598	-17.9667	FLD bird
Bubo_virginianus	Skin volume model	65.3266	-28.3138	FLD bird
Alcedo_atthis	Skin volume model	92.8209	-22.8737	FLD bird
Dendrocopos_major	Skin volume model	81.0278	-22.641	FLD bird
Falco_columbarius	Skin volume model	77.2964	-24.715	FLD bird
Psittacula_krameri	Skin volume model	74.2628	-23.4166	FLD bird
Turdus_merula	Skin volume model	58.0653	-27.9125	FLD bird
Musophaga_violacea	Skin volume model	71.646	-23.9339	FLD bird
Struthio_camelus	Skin volume model	32.4747	-34.2753	HLD bird
Rhea_americana	Skin volume model	19.3464	-30.5646	HLD bird
Dromaius_novaehollandiae	Skin volume model	33.541	-30.755	HLD bird
Crypturellus_tataupa	Skin volume model	52.2533	-25.4605	HLD bird
Gallus_gallus	Skin volume model	49.7943	-34.5105	HLD bird
Callipepla_californica	Skin volume model	45.8412	-26.4825	HLD bird
Numida_meleagris	Skin volume model	45.8226	-30.7949	HLD bird
Gallus_sonneratii	Skin volume model	46.1544	-31.0741	HLD bird
Lagopus_lagopus	Skin volume model	53.0078	-21.6999	HLD bird
Meleagris_gallopavo	Skin volume model	47.6863	-29.4383	HLD bird
Alectoris_rufa	Skin volume model	48.7505	-30.0293	HLD bird
Phasianus_colchicus	Skin volume model	52.5965	-29.6491	HLD bird
Cariama_cristata	Skin volume model	50.2669	-37.8025	HLD bird
Melanosuchus_niger	Skin volume model	32.3376	-2.60354	Extant non-avian sauropsid
Iguana_iguana	Skin volume model	59.0687	-0.435716	Extant non-avian sauropsid
Crocodylus_johnstoni	Skin volume model	49.8759	-4.6942	Extant non-avian sauropsid

## Sheet: Fig2b
Figure 2b. CoM phylomorphospace plot of the 50 studied taxa comprising, with extinct taxa represented as squares, and extant taxa (and surviving nodes) as circles. CoM normalised by body mass0.33. Below we have tabulated the ancestral state values, with node number corresponding to the nodes in Macaulay_BirdCoM_PCM_Tree.tre provided in our Supplementary Code 4. Raw taxon values are provided in th…
	Normalised DV_CoM				Normalised CC_CoM
Node	ace	CI95.1	CI95.2		ace	CI95.1	CI95.2
51	-5.23396	-15.7503	5.28241		32.2052	2.61967	61.7907
52	-5.68728	-10.1789	-1.1957		29.6673	17.0312	42.3034
53	-4.69096	-5.62011	-3.76181		16.475	13.861	19.0889
54	-4.69095	-5.62002	-3.76188		16.4749	13.8611	19.0886
55	-4.58362	-5.27934	-3.88791		16.1688	14.2116	18.126
56	-10.4503	-14.4357	-6.46481		30.0016	18.7894	41.2139
57	-7.266	-8.12897	-6.40302		42.8248	40.397	45.2526
58	-15.5914	-20.1773	-11.0055		42.1599	29.2584	55.0613
59	-16.3097	-20.9817	-11.6377		43.2524	30.1087	56.396
60	-17.1137	-21.8894	-12.338		44.5371	31.1017	57.9725
61	-22.1455	-26.7457	-17.5454		56.8263	43.8847	69.7678
62	-22.1972	-26.7852	-17.6091		56.9884	44.0809	69.8958
63	-22.9375	-27.1553	-18.7197		66.9122	55.0463	78.778
64	-30.6675	-31.61	-29.725		76.838	74.1866	79.4894
65	-30.1568	-33.4368	-26.8767		74.1218	64.8941	83.3496
66	-27.8625	-33.858	-21.8669		71.0213	54.1541	87.8885
67	-25.1619	-29.6754	-20.6484		73.7745	61.0767	86.4722
68	-25.119	-29.3839	-20.8541		74.1086	62.1104	86.1069
69	-24.9763	-29.3334	-20.6191		75.4002	63.1423	87.6582
70	-24.9856	-29.4209	-20.5503		75.4011	62.9233	87.879
71	-25.0639	-29.9785	-20.1492		75.492	61.6657	89.3184
72	-26.431	-33.7752	-19.0868		75.9979	55.3365	96.6592
73	-24.7961	-29.4232	-20.169		76.5871	63.5698	89.6045
74	-24.765	-29.4611	-20.0689		76.5577	63.3462	89.7693
75	-24.6125	-29.7675	-19.4574		76.3937	61.8911	90.8964
76	-24.791	-30.1019	-19.4802		78.7481	63.8072	93.689
77	-25.1951	-29.4917	-20.8985		73.2854	61.1979	85.3729
78	-25.1376	-29.5058	-20.7694		73.3019	61.0128	85.5909
79	-25.1234	-29.575	-20.6718		73.307	60.7834	85.8307
80	-25.1923	-29.8956	-20.4889		73.5114	60.2796	86.7433
81	-25.1617	-30.2985	-20.0248		73.9003	59.4489	88.3518
82	-24.6727	-31.2501	-18.0953		76.5491	58.045	95.0532
83	-25.3339	-29.8291	-20.8387		72.9348	60.2885	85.581
84	-25.3343	-30.0172	-20.6513		72.8496	59.6751	86.0241
85	-25.3377	-30.1404	-20.5351		72.7789	59.2677	86.2901
86	-26.883	-35.1351	-18.631		63.2689	40.0534	86.4843
87	-28.7736	-33.7147	-23.8324		49.4391	35.5383	63.3399
88	-28.7362	-33.5394	-23.933		49.3451	35.8323	62.8578
89	-29.0905	-32.8532	-25.3279		49.5717	38.9862	60.1571
90	-29.0868	-32.7901	-25.3836		49.6072	39.1889	60.0255
91	-28.152	-31.672	-24.632		50.2956	40.3928	60.1983
92	-27.7368	-31.2783	-24.1953		50.3039	40.3405	60.2672
93	-32.4438	-34.7538	-30.1339		48.1279	41.6294	54.6264
94	-29.9678	-36.6785	-23.2571		64.6834	45.8044	83.5625
95	-30.9242	-39.3254	-22.5231		44.6308	20.996	68.2656
96	-31.7034	-39.7855	-23.6212		38.9384	16.201	61.6758
97	-34.6452	-35.2804	-34.0099		29.8588	28.0715	31.6461
98	-6.56433	-7.32628	-5.80238		38.3827	36.2391	40.5263
99	-4.36627	-16.2523	7.51974		40.4364	6.99769	73.8752

## Sheet: Fig3a&b
Figure 3a&b. Phylomorphospace plots of a-b. normalised forelimb length and hindlimb length. Ancestral state and raw taxon values. Node number correspond to the nodes in Macaulay_BirdCoM_PCM_Tree.tre provided in our Supplementary Code 4
ANCESTRAL STATE NODE VALUES										RAW TAXON VALUES
	Hindlimb Length				Forelimb Length
Node	ace	CI95.1	CI95.2		ace	CI95.1	CI95.2			Taxa	Hindlimb Length/body mass0.3	Forelimb Length/body mass0.33
51	196.26	114.173	278.347		109.313	2.35667	216.269			Aechmophorus_clarkii	282.01	276.253
52	194.49	159.43	229.549		105.367	59.6857	151.048			Alcedo_atthis	185.258	224.393
53	227.017	219.764	234.269		106.68	97.2297	116.13			Alectoris_rufa	257.235	182.373
54	227.017	219.765	234.269		106.68	97.2306	116.129			Allosaurus_jimmadseni	193.089	66.0841
55	227.608	222.177	233.038		106.714	99.6378	113.789			Anas_platyrhynchos	220.519	243.806
56	209.226	178.117	240.335		94.6609	54.127	135.195			Anzu_wyliei	290.938	159.742
57	160.345	153.609	167.081		89.8096	81.0328	98.5865			Archaeopteryx_lithographica	276.336	300.9
58	217.804	182.008	253.6		128.752	82.1116	175.393			Batrachotomus_kupferzellensis	169.915	103.053
59	221.678	185.21	258.146		135.455	87.9389	182.972			Bubo_virginianus	268.835	337.897
60	226.42	189.143	263.698		143.936	95.3646	192.507			Buteo_buteo	296.454	334.892
61	261.047	225.139	296.954		212.627	165.841	259.413			Callipepla_californica	240.856	140.47
62	261.411	225.599	297.224		213.475	166.813	260.138			Calypte_anna	166.803	128.726
63	269.487	236.565	302.41		247.996	205.099	290.893			Cariama_cristata	424.335	216.148
64	303.114	295.757	310.471		299.431	289.846	309.017			Cathartes_aura	245.51	364.888
65	299.534	273.931	325.137		290.82	257.46	324.179			Coelophysis_bauri	223.804	91.6163
66	284.971	238.171	331.77		280.735	219.757	341.713			Columba_livia	196.44	215.528
67	279.11	243.879	314.341		293.445	247.541	339.35			Crocodylus_johnstoni	121.389	89.85
68	279.789	246.499	313.078		294.8	251.425	338.176			Crypturellus_tataupa	260.643	227.636
69	283.632	249.621	317.642		303.801	259.487	348.116			Dendrocopos_major	241.261	236.741
70	284.322	249.701	318.942		303.991	258.881	349.1			Dilophosaurus_wetherilli	159.459	89.5375
71	287.944	249.582	326.306		306.969	256.985	356.954			Dromaius_novaehollandiae	336.567	63.5294
72	325.599	268.273	382.925		316.036	241.343	390.73			Eudocimus_ruber	325.231	293.495
73	283.585	247.468	319.703		311.12	264.06	358.18			Falco_columbarius	315.255	279.643
74	283.612	246.956	320.269		311.356	263.594	359.118			Gallus_gallus	294.184	193.79
75	283.659	243.421	323.897		311.118	258.689	363.547			Gallus_sonneratii	265.617	227.822
76	283.263	241.809	324.718		320.647	266.633	374.66			Gavia_arctica	244.171	318.091
77	276.558	243.02	310.095		286.653	242.955	330.351			Heterodontosaurus_tucki	234.067	121.399
78	275.256	241.159	309.352		286.2	241.773	330.627			Iguana_iguana	214.997	151.079
79	274.617	239.87	309.365		286.641	241.366	331.915			Lagopus_lagopus	219.901	207.129
80	273.334	236.621	310.047		286.654	238.819	334.489			Larus_occidentalis	289.147	397.566
81	270.586	230.49	310.683		285.444	233.199	337.688			Melanosuchus_niger	102.839	73.844
82	258.927	207.587	310.268		274.283	207.388	341.178			Meleagris_gallopavo	283.581	200.274
83	277.775	242.687	312.862		284.351	238.633	330.069			Microraptor_gui	324.964	223.294
84	277.423	240.87	313.977		283.024	235.396	330.652			Musophaga_violacea	301.735	221.702
85	277.028	239.54	314.516		282.309	233.464	331.154			Numida_meleagris	256.687	186.974
86	267.426	203.013	331.839		251.749	167.821	335.676			Pelecanus_occidentalis	294.884	577.448
87	256.942	218.373	295.511		187.054	136.8	237.307			Phasianus_colchicus	262.144	167.317
88	256.789	219.297	294.281		186.06	137.209	234.911			Phoenicopterus_chilensis	485.618	383.855
89	260.296	230.926	289.666		191.082	152.815	229.35			Plateosaurus_trossingensis	177.949	98.0789
90	260.589	231.683	289.495		191.618	153.954	229.281			Procellaria_westlandica	288.952	387.029
91	258.26	230.784	285.736		191.289	155.489	227.089			Psittacula_krameri	198.94	235.791
92	257.212	229.568	284.856		193.284	157.265	229.303			Rhea_americana	281.374	173.35
93	278.085	260.054	296.115		209.002	185.508	232.495			Staurikosaurus_pricei	228.476	106.843
94	296.802	244.421	349.183		261.13	192.879	329.381			Struthio_camelus	305.633	175.838
95	301.379	235.803	366.955		196.265	110.821	281.708			Struthiomimus_sedens	257.645	126.386
96	311.037	247.951	374.124		158.759	76.5596	240.958			Turdus_merula	281.143	194.942
97	324.547	319.588	329.506		223.133	216.671	229.594			Tyrannosaurus_rex	179.892	39.1534
98	170.277	164.33	176.225		103.075	95.326	110.825			Urile_penicillatus	262.226	342.634
99	126.426	33.6483	219.204		87.0707	-33.8155	207.957			Velociraptor_mongoliensis	252.592	183.051
										Yixianornis_grabaui	303.637	300.477

## Sheet: Fig3c&d
Figure 3c&d. Phylomorphospace plots of a-b. normalised femoral length and metatarsal segment length. Ancestral state and raw taxon values. Node number correspond to the nodes in Macaulay_BirdCoM_PCM_Tree.tre provided in our Supplementary Code 4
ANCESTRAL STATE NODE VALUES										RAW TAXON VALUES
	Femur Length				Metatarsal Length
Node	ace	CI95.1	CI95.2		ace	CI95.1	CI95.2			Taxa	FL/BodyMass0.33	MTL/BodyMass0.33
51	68.1953	52.5004	83.8903		29.3334	-4.92316	63.59			Aechmophorus_clarkii	35.7249	72.256
52	68.8739	62.1706	75.5773		28.4449	13.8138	43.076			Alcedo_atthis	41.5861	30.1091
53	66.0406	64.6539	67.4273		38.1074	35.0807	41.1341			Alectoris_rufa	66.664	54.7855
54	66.0406	64.654	67.4272		38.1074	35.081	41.1338			Allosaurus_jimmadseni	67.2071	30.2228
55	66.109	65.0707	67.1474		38.2753	36.009	40.5415			Anas_platyrhynchos	44.7155	42.6709
56	60.1496	54.2016	66.0976		40.0561	27.0737	53.0386			Anzu_wyliei	86.8273	53.9776
57	58.6862	57.3982	59.9741		36.6742	33.8631	39.4853			Archaeopteryx_lithographica	84.0039	44.9012
58	70.06	63.2158	76.9041		37.7743	22.8359	52.7127			Batrachotomus_kupferzellensis	71.2242	21.0062
59	70.6459	63.6732	77.6185		38.4769	23.2581	53.6957			Bubo_virginianus	62.0114	56.6105
60	71.3531	64.2257	78.4805		39.2953	23.7387	54.8519			Buteo_buteo	74.1096	70.1593
61	77.2597	70.3943	84.1252		44.9639	29.979	59.9487			Callipepla_californica	60.0704	50.0236
62	77.317	70.4697	84.1643		45.019	30.0737	59.9643			Calypte_anna	45.8217	24.7847
63	78.7833	72.4885	85.078		45.3473	31.608	59.0865			Cariama_cristata	62.6701	149.939
64	69.3536	67.947	70.7602		49.5439	46.4739	52.614			Cathartes_aura	47.4861	51.3714
65	67.8281	62.9329	72.7234		52.3442	41.6595	63.0288			Coelophysis_bauri	58.2108	42.4052
66	62.266	53.318	71.2139		56.7729	37.2426	76.3032			Columba_livia	49.0719	33.0518
67	55.9126	49.1765	62.6487		65.2314	50.5289	79.9339			Crocodylus_johnstoni	41.8077	21.6373
68	55.7386	49.3735	62.1036		65.9169	52.0243	79.8094			Crypturellus_tataupa	66.5853	62.1506
69	54.9797	48.4769	61.4825		67.8312	53.6379	82.0245			Dendrocopos_major	54.5312	59.8258
70	54.973	48.3536	61.5925		68.2031	53.7552	82.651			Dilophosaurus_wetherilli	58.6061	36.6288
71	54.5523	47.2175	61.8871		70.4177	54.4084	86.427			Dromaius_novaehollandiae	61.5274	117.147
72	50.5546	39.5939	61.5154		94.1826	70.2592	118.106			Eudocimus_ruber	56.0589	85.179
73	54.3144	47.4087	61.22		67.6622	52.5896	82.7348			Falco_columbarius	77.5194	72.2836
74	54.2	47.1914	61.2087		67.7092	52.4117	83.0066			Gallus_gallus	68.6828	71.6305
75	53.7542	46.0606	61.4477		67.9703	51.178	84.7627			Gallus_sonneratii	60.9487	68.9001
76	54.2928	46.3668	62.2189		66.965	49.6652	84.2648			Gavia_arctica	31.5002	62.4484
77	56.2774	49.865	62.6897		65.1672	51.1713	79.1631			Heterodontosaurus_tucki	58.2932	38.8828
78	56.2187	49.6994	62.738		64.6618	50.4325	78.8911			Iguana_iguana	61.0128	38.7383
79	56.2204	49.5767	62.8642		64.4017	49.9008	78.9025			Lagopus_lagopus	61.6536	85.7365
80	56.3559	49.3365	63.3753		63.8965	48.5755	79.2174			Larus_occidentalis	52.8727	68.1132
81	56.1298	48.4634	63.7962		62.8872	46.1541	79.6203			Melanosuchus_niger	36.0161	20.8395
82	54.4883	44.672	64.3047		59.2428	37.8172	80.6683			Meleagris_gallopavo	58.1627	78.3914
83	56.5978	49.889	63.3066		65.8353	51.1924	80.4781			Microraptor_gui	85.5809	62.4642
84	56.815	49.826	63.804		65.6078	50.3533	80.8623			Musophaga_violacea	71.7254	66.0442
85	56.825	49.6574	63.9927		65.4465	49.8021	81.0908			Numida_meleagris	67.4412	58.3424
86	59.6971	47.3814	72.0128		55.4046	28.5238	82.2854			Pelecanus_occidentalis	62.353	58.0137
87	63.6879	56.3136	71.0622		60.7679	44.6724	76.8635			Phasianus_colchicus	69.0136	61.2559
88	63.6259	56.4575	70.7944		60.9303	45.2842	76.5765			Phoenicopterus_chilensis	53.0236	189.591
89	64.1576	58.5421	69.7731		65.7414	53.4847	77.9981			Plateosaurus_trossingensis	55.4692	25.1203
90	64.1228	58.596	69.6497		66.3237	54.2606	78.3869			Procellaria_westlandica	43.2376	68.6498
91	63.6701	58.4167	68.9234		70.1029	58.6367	81.5692			Psittacula_krameri	54.6438	28.3189
92	63.0654	57.7799	68.3509		72.0256	60.4892	83.5619			Rhea_americana	58.7977	92.7234
93	64.7506	61.3032	68.198		69.8946	62.3701	77.4191			Staurikosaurus_pricei	66.2372	38.4711
94	66.0677	56.0524	76.0829		60.9328	39.073	82.7926			Struthio_camelus	51.6563	94.7032
95	61.4232	48.885	73.9613		82.3984	55.032	109.765			Struthiomimus_sedens	67.9573	48.0065
96	59.057	46.9949	71.1191		93.9207	67.5935	120.248			Turdus_merula	60.8835	72.3978
97	85.4981	84.5499	86.4462		62.3405	60.2711	64.41			Tyrannosaurus_rex	65.1885	34.5235
98	71.1609	70.0238	72.2981		21.1292	18.6472	23.6113			Urile_penicillatus	45.6029	55.515
99	46.8474	29.1083	64.5865		21.2116	-17.5066	59.9297			Velociraptor_mongoliensis	67.535	39.7752
										Yixianornis_grabaui	69.4051	49.3548

## Sheet: Fig3e
Figure 3e. Phylomorphospace plots of normalised CC_CoM and femoral length. Ancestral state and raw taxon values. Node number correspond to the nodes in Macaulay_BirdCoM_PCM_Tree.tre provided in our Supplementary Code 4
ANCESTRAL STATE NODE VALUES										RAW TAXON VALUES
	Normalised CC_CoM				Femur Length
Node	ace	CI95.1	CI95.2		ace	CI95.1	CI95.2			Taxa	CC_CoM/body mass0.33	FL/BodyMass0.33
51	32.2052	2.61967	61.7907		68.1953	52.5004	83.8903			Aechmophorus_clarkii	62.0239	35.7249
52	29.6673	17.0312	42.3034		68.8739	62.1706	75.5773			Alcedo_atthis	92.8209	41.5861
53	16.475	13.861	19.0889		66.0406	64.6539	67.4273			Alectoris_rufa	48.7505	66.664
54	16.4749	13.8611	19.0886		66.0406	64.654	67.4272			Allosaurus_jimmadseni	29.6358	67.2071
55	16.1688	14.2116	18.126		66.109	65.0707	67.1474			Anas_platyrhynchos	56.0453	44.7155
56	30.0016	18.7894	41.2139		60.1496	54.2016	66.0976			Anzu_wyliei	38.0101	86.8273
57	42.8248	40.397	45.2526		58.6862	57.3982	59.9741			Archaeopteryx_lithographica	83.3653	84.0039
58	42.1599	29.2584	55.0613		70.06	63.2158	76.9041			Batrachotomus_kupferzellensis	38.5271	71.2242
59	43.2524	30.1087	56.396		70.6459	63.6732	77.6185			Bubo_virginianus	65.3266	62.0114
60	44.5371	31.1017	57.9725		71.3531	64.2257	78.4805			Buteo_buteo	71.735	74.1096
61	56.8263	43.8847	69.7678		77.2597	70.3943	84.1252			Callipepla_californica	45.8412	60.0704
62	56.9884	44.0809	69.8958		77.317	70.4697	84.1643			Calypte_anna	75.1881	45.8217
63	66.9122	55.0463	78.778		78.7833	72.4885	85.078			Cariama_cristata	50.2669	62.6701
64	76.838	74.1866	79.4894		69.3536	67.947	70.7602			Cathartes_aura	60.598	47.4861
65	74.1218	64.8941	83.3496		67.8281	62.9329	72.7234			Coelophysis_bauri	30.1341	58.2108
66	71.0213	54.1541	87.8885		62.266	53.318	71.2139			Columba_livia	53.1934	49.0719
67	73.7745	61.0767	86.4722		55.9126	49.1765	62.6487			Crocodylus_johnstoni	49.8759	41.8077
68	74.1086	62.1104	86.1069		55.7386	49.3735	62.1036			Crypturellus_tataupa	52.2533	66.5853
69	75.4002	63.1423	87.6582		54.9797	48.4769	61.4825			Dendrocopos_major	81.0278	54.5312
70	75.4011	62.9233	87.879		54.973	48.3536	61.5925			Dilophosaurus_wetherilli	42.9775	58.6061
71	75.492	61.6657	89.3184		54.5523	47.2175	61.8871			Dromaius_novaehollandiae	33.541	61.5274
72	75.9979	55.3365	96.6592		50.5546	39.5939	61.5154			Eudocimus_ruber	74.1199	56.0589
73	76.5871	63.5698	89.6045		54.3144	47.4087	61.22			Falco_columbarius	77.2964	77.5194
74	76.5577	63.3462	89.7693		54.2	47.1914	61.2087			Gallus_gallus	49.7943	68.6828
75	76.3937	61.8911	90.8964		53.7542	46.0606	61.4477			Gallus_sonneratii	46.1544	60.9487
76	78.7481	63.8072	93.689		54.2928	46.3668	62.2189			Gavia_arctica	71.3296	31.5002
77	73.2854	61.1979	85.3729		56.2774	49.865	62.6897			Heterodontosaurus_tucki	44.0788	58.2932
78	73.3019	61.0128	85.5909		56.2187	49.6994	62.738			Iguana_iguana	59.0687	61.0128
79	73.307	60.7834	85.8307		56.2204	49.5767	62.8642			Lagopus_lagopus	53.0078	61.6536
80	73.5114	60.2796	86.7433		56.3559	49.3365	63.3753			Larus_occidentalis	77.3183	52.8727
81	73.9003	59.4489	88.3518		56.1298	48.4634	63.7962			Melanosuchus_niger	32.3376	36.0161
82	76.5491	58.045	95.0532		54.4883	44.672	64.3047			Meleagris_gallopavo	47.6863	58.1627
83	72.9348	60.2885	85.581		56.5978	49.889	63.3066			Microraptor_gui	29.7374	85.5809
84	72.8496	59.6751	86.0241		56.815	49.826	63.804			Musophaga_violacea	71.646	71.7254
85	72.7789	59.2677	86.2901		56.825	49.6574	63.9927			Numida_meleagris	45.8226	67.4412
86	63.2689	40.0534	86.4843		59.6971	47.3814	72.0128			Pelecanus_occidentalis	159.491	62.353
87	49.4391	35.5383	63.3399		63.6879	56.3136	71.0622			Phasianus_colchicus	52.5965	69.0136
88	49.3451	35.8323	62.8578		63.6259	56.4575	70.7944			Phoenicopterus_chilensis	91.5359	53.0236
89	49.5717	38.9862	60.1571		64.1576	58.5421	69.7731			Plateosaurus_trossingensis	35.1225	55.4692
90	49.6072	39.1889	60.0255		64.1228	58.596	69.6497			Procellaria_westlandica	75.9929	43.2376
91	50.2956	40.3928	60.1983		63.6701	58.4167	68.9234			Psittacula_krameri	74.2628	54.6438
92	50.3039	40.3405	60.2672		63.0654	57.7799	68.3509			Rhea_americana	19.3464	58.7977
93	48.1279	41.6294	54.6264		64.7506	61.3032	68.198			Staurikosaurus_pricei	15.6882	66.2372
94	64.6834	45.8044	83.5625		66.0677	56.0524	76.0829			Struthio_camelus	32.4747	51.6563
95	44.6308	20.996	68.2656		61.4232	48.885	73.9613			Struthiomimus_sedens	21.4752	67.9573
96	38.9384	16.201	61.6758		59.057	46.9949	71.1191			Turdus_merula	58.0653	60.8835
97	29.8588	28.0715	31.6461		85.4981	84.5499	86.4462			Tyrannosaurus_rex	36.0392	65.1885
98	38.3827	36.2391	40.5263		71.1609	70.0238	72.2981			Urile_penicillatus	61.243	45.6029
99	40.4364	6.99769	73.8752		46.8474	29.1083	64.5865			Velociraptor_mongoliensis	43.5806	67.535
										Yixianornis_grabaui	77.1225	69.4051

## Sheet: Fig4a
Fig 4a. Phylomorphospace plot of PCA analysis of body segment mass evolution
ANCESTRAL STATE NODE VALUES					RAW TAXON VALUES
Node	PC1	PC2				PC1	PC2
48	-4.20505	0.741189			Aechmophorus_clarkii	40.449	22.4014
49	-4.14554	-0.0404206			Alcedo_atthis	31.4787	39.6044
50	-4.14554	-0.0404236			Alectoris_rufa	44.228	19.1595
51	-4.16124	-0.0423791			Allosaurus_jimmadseni	7.70822	3.3621
52	-3.65627	0.0568466			Anas_platyrhynchos	34.7192	26.1094
53	-3.2474	0.34665			Anzu_wyliei	25.8463	11.9263
54	-2.6308	0.12276			Archaeopteryx_lithographica	27.013	27.887
55	-2.51092	0.115382			Batrachotomus_kupferzellensis	-0.335464	4.00881
56	-2.37786	0.104885			Bubo_virginianus	33.9824	27.6843
57	-1.43702	0.215811			Buteo_buteo	36.2099	25.3978
58	-1.42641	0.218233			Callipepla_californica	40.0272	18.7647
59	-1.09332	0.510509			Calypte_anna	34.6724	33.6763
60	0.644107	-0.0995445			Cariama_cristata	43.4573	18.7653
61	0.663793	-0.156361			Cathartes_aura	23.9762	29.0006
62	0.741912	0.0886812			Coelophysis_bauri	7.6819	0.488908
63	0.948875	0.709859			Columba_livia	30.1801	26.3433
64	0.967629	0.738381			Crypturellus_tataupa	38.2094	20.2919
65	0.96249	0.749601			Dendrocopos_major	32.4354	34.0676
66	0.962846	0.746639			Dilophosaurus_wetherilli	9.14745	3.19269
67	0.950658	0.735163			Dromaius_novaehollandiae	39.6497	5.58463
68	0.847267	0.612241			Eudocimus_ruber	32.5546	29.2758
69	0.955897	0.775362			Falco_columbarius	33.0924	31.7925
70	0.952567	0.774011			Gallus_gallus	41.9777	18.6513
71	0.936974	0.770807			Gallus_sonneratii	26.9221	27.894
72	0.975667	0.82875			Gavia_arctica	32.2526	27.1162
73	1.02061	0.79463			Heterodontosaurus_tucki	14.7178	6.98437
74	1.02335	0.817083			Lagopus_lagopus	36.093	22.9573
75	1.02999	0.831766			Larus_occidentalis	34.4368	28.1502
76	1.05066	0.868792			Meleagris_gallopavo	40.2876	19.3231
77	1.06375	0.942212			Microraptor_gui	27.7197	6.62485
78	1.02791	1.27509			Musophaga_violacea	32.7431	24.7134
79	1.03597	0.773854			Numida_meleagris	39.6261	18.919
80	1.04229	0.776982			Pelecanus_occidentalis	33.6322	53.551
81	1.04503	0.775621			Phasianus_colchicus	40.446	16.7832
82	0.659778	-0.140824			Phoenicopterus_chilensis	26.2963	35.3369
83	0.896551	-0.936591			Plateosaurus_trossingensis	17.4114	2.1031
84	0.900633	-0.939103			Procellaria_westlandica	37.0356	29.3032
85	0.976122	-0.937623			Psittacula_krameri	34.7953	27.9253
86	0.976456	-0.926913			Rhea_americana	40.11	2.61951
87	0.920415	-0.938791			Staurikosaurus_pricei	0.0782671	-5.75582
88	0.883629	-0.913284			Struthio_camelus	46.2385	5.81651
89	1.19444	-0.559324			Struthiomimus_sedens	26.9477	2.06637
90	0.680633	-0.640962			Turdus_merula	37.6628	24.791
91	0.723006	-1.84837			Tyrannosaurus_rex	15.279	8.19406
92	0.773832	-2.31723			Urile_penicillatus	39.3277	18.6715
93	-0.444902	-1.4418			Velociraptor_mongoliensis	22.1647	13.6991
					Yixianornis_grabaui	40.512	30.7336

## Sheet: Fig4b
Fig 4a. Phylomorphospace plot of PCA analysis of body segment linear parameters
ANCESTRAL STATE NODE VALUES					RAW TAXON VALUES
Node	PC1	PC2				PC1	PC2
48	-3.15963	0.650623			Aechmophorus_clarkii	32.9777	-11.2511
49	-3.35808	0.358886			Alcedo_atthis	26.1449	-8.37984
50	-3.35808	0.358884			Alectoris_rufa	15.6451	0.13568
51	-3.36198	0.351693			Allosaurus_jimmadseni	-2.83745	-7.66916
52	-3.89276	1.73238			Anas_platyrhynchos	19.3008	-5.41382
53	-4.11946	2.26834			Anzu_wyliei	12.6845	-0.098699
54	-2.64048	1.01546			Archaeopteryx_lithographica	29.9305	6.24503
55	-2.53369	1.01751			Batrachotomus_kupferzellensis	3.44288	-1.37698
56	-2.4028	1.01824			Bubo_virginianus	22.8602	5.42531
57	-1.36617	1.09437			Buteo_buteo	27.9732	10.7303
58	-1.35497	1.09679			Callipepla_californica	6.63804	-2.33904
59	-0.883826	1.36914			Calypte_anna	17.6383	-8.97367
60	0.845493	0.903685			Cariama_cristata	25.1733	9.60867
61	0.827505	0.735229			Cathartes_aura	18.4395	2.29635
62	0.952278	0.296175			Coelophysis_bauri	5.3528	-1.2459
63	1.39304	0.103425			Columba_livia	9.59241	-4.87312
64	1.4246	0.114977			Crypturellus_tataupa	16.213	-5.07092
65	1.54542	0.300815			Dendrocopos_major	23.9932	-6.34182
66	1.55062	0.302232			Dilophosaurus_wetherilli	4.95539	-13.1371
67	1.59407	0.343993			Dromaius_novaehollandiae	13.7461	-8.62827
68	1.89876	0.746556			Eudocimus_ruber	31.6441	-6.64325
69	1.62986	0.464893			Falco_columbarius	25.5143	9.90803
70	1.62783	0.47438			Gallus_gallus	18.2129	-2.11001
71	1.61402	0.50772			Gallus_sonneratii	12.4553	2.30474
72	1.78297	0.640374			Gavia_arctica	29.8591	-10.4239
73	1.34832	-0.0938669			Heterodontosaurus_tucki	9.61536	-6.92865
74	1.34229	-0.11163			Lagopus_lagopus	9.71287	-3.13807
75	1.33729	-0.124656			Larus_occidentalis	34.8929	3.95218
76	1.33213	-0.149066			Meleagris_gallopavo	16.42	-1.55281
77	1.31656	-0.168414			Microraptor_gui	11.2756	17.6343
78	1.32277	-0.185621			Musophaga_violacea	22.0019	6.60577
79	1.33018	-0.141213			Numida_meleagris	14.5496	-4.26651
80	1.31409	-0.172986			Pelecanus_occidentalis	77.71	-15.5967
81	1.30501	-0.186548			Phasianus_colchicus	15.3865	-4.78879
82	0.710442	-0.216623			Phoenicopterus_chilensis	43.5841	0.623413
83	0.152989	-1.35999			Plateosaurus_trossingensis	4.27796	-5.17854
84	0.144643	-1.38184			Procellaria_westlandica	37.7843	1.94831
85	0.24388	-1.37798			Psittacula_krameri	16.3846	-1.12073
86	0.25136	-1.38173			Rhea_americana	12.4695	-1.06446
87	0.269735	-1.3641			Staurikosaurus_pricei	-5.02425	2.09626
88	0.309272	-1.4008			Struthio_camelus	21.6689	-0.955871
89	0.409122	-1.56049			Struthiomimus_sedens	6.81392	-0.95482
90	0.630351	0.378521			Turdus_merula	16.6431	3.76679
91	0.134783	-0.101258			Tyrannosaurus_rex	0.491105	-10.7493
92	-0.136168	-0.125156			Urile_penicillatus	35.5015	-1.44939
93	-1.36189	-0.389439			Velociraptor_mongoliensis	13.949	-7.17383
					Yixianornis_grabaui	38.2198	10.9132

## Sheet: SuppFig2
Supplementary Figure 2. CoM neck posture sensitivity analysis
	Straight neck (main analysis posture)		Qualitative s-shaped neck (sensitivity test)
	CC_CoM/body mass0.33	DV_CoM/body mass0.33	CC_CoM/body mass0.33	DV_CoM/body mass0.33
Buzzard	71.735	-30.9225	66.6831	-22.5185
Emu	33.541	-30.755	31.9935	-25.8759
Flamingo	91.5359	-28.3147	71.1072	-4.11706
Guineafowl	45.8226	-30.7949	43.5822	-27.6748
Mallard	56.0453	-20.6294	50.5384	-11.6472
Pelican	159.491	-23.5374	119.946	26.0967
Pigeon	53.1934	-19.4276	51.3378	-15.2107
Ptarmigan	53.0078	-21.6999	49.6897	-15.2033
Rhea	22.62	-30.5646	19.4716	-25.8012
Tinamou	52.2533	-25.4605	48.5505	-20.1075

## Sheet: SuppFig3
Supplementary Figure 3a&b & c. CoM positions for all modelled taxa using (a) heterogeneous segment densities but standardised across taxa (as in Fig 2a) and (b) homogeneous segments densities standardised across taxa, and (c) heterogenous segment densities varied across taxa
		Heterogeneous segment densities (standardised)			Homogeneous segment densities			Heterogeneous segment densities (varied across groups)
Taxa	Model Iteration	CC_CoM/body mass0.33	DV_CoM/body mass0.33		CC_CoM/body mass0.33	DV_CoM/body mass0.33		CC_CoM/body mass0.33	DV_CoM/body mass0.33		Category
Archaeopteryx	All taxa allometric equation (1)	81.911	-21.5689		80.6314	-20.0765		81.2834	-21.0269		Extinct non-avian sauropsid
	Bird only allometric equation (2)	81.9085	-21.5685		80.6293	-20.0761		81.281	-21.0265		Extinct non-avian sauropsid
	Non-avian sauropsid only allometric equation (3)	92.3651	-22.7012		91.5447	-20.9025		92.3651	-22.0957		Extinct non-avian sauropsid
	All taxa average expansion factor (4)	83.3653	-22.3756		82.5346	-20.7007		91.8091	-21.789		Extinct non-avian sauropsid
Anzu	All taxa allometric equation (1)	35.8574	-23.5593		36.3727	-20.6177		35.575	-22.4559		Extinct non-avian sauropsid
	Bird only allometric equation (2)	35.8562	-23.5582		36.3717	-20.6168		35.5739	-22.4548		Extinct non-avian sauropsid
	Non-avian sauropsid only allometric equation (3)	37.6527	-34.646		38.715	-30.7429		34.807	-34.3507		Extinct non-avian sauropsid
	All taxa average expansion factor (4)	37.6342	-28.0141		38.7705	-24.5076		38.2887	-26.5775		Extinct non-avian sauropsid
Allosaurus	All taxa allometric equation (1)	29.0544	-9.70149		31.1205	-8.694		29.7771	-9.34936		Extinct non-avian sauropsid
	Bird only allometric equation (2)	29.0538	-9.70168		31.1199	-8.69415		29.7765	-9.34954		Extinct non-avian sauropsid
	Non-avian sauropsid only allometric equation (3)	32.5493	-16.3255		34.9039	-14.2691		33.2553	-15.6397		Extinct non-avian sauropsid
	All taxa average expansion factor (4)	29.6358	-10.2437		33.0853	-8.92731		30.6911	-9.81943		Extinct non-avian sauropsid
Batrachotomus	All taxa allometric equation (1)	38.1242	-6.71623		40.1108	-6.27547		38.7987	-6.57372		Extinct non-avian sauropsid
	Bird only allometric equation (2)	38.1227	-6.71643		40.1096	-6.27561		38.7973	-6.5739		Extinct non-avian sauropsid
	Non-avian sauropsid only allometric equation (3)	44.685	-11.936		46.7409	-10.5753		45.2711	-11.5041		Extinct non-avian sauropsid
	All taxa average expansion factor (4)	38.5271	-6.58131		41.559	-5.87639		39.4376	-6.37243		Extinct non-avian sauropsid
Coelophysis	All taxa allometric equation (1)	30.3912	-14.3434		34.8145	-13.6748		31.9028	-14.1192		Extinct non-avian sauropsid
	Bird only allometric equation (2)	30.3908	-14.3435		34.8142	-13.6748		31.9025	-14.1192		Extinct non-avian sauropsid
	Non-avian sauropsid only allometric equation (3)	41.8924	-17.7105		46.7452	-16.3915		43.3515	-17.281		Extinct non-avian sauropsid
	All taxa average expansion factor (4)	30.1341	-14.5019		36.0564	-13.6779		31.9988	-14.239		Extinct non-avian sauropsid
Dilophosaurus	All taxa allometric equation (1)	47.8212	-3.31997		49.8306	-2.27226		48.5492	-2.93835		Extinct non-avian sauropsid
	Bird only allometric equation (2)	47.82	-3.32015		49.8296	-2.27242		48.548	-2.93853		Extinct non-avian sauropsid
	Non-avian sauropsid only allometric equation (3)	47.9018	-14.272		50.2578	-11.9723		48.6532	-13.4636		Extinct non-avian sauropsid
	All taxa average expansion factor (4)	42.9775	-7.18285		46.4692	-5.75899		44.1142	-6.68132		Extinct non-avian sauropsid
Heterodontosaurus	All taxa allometric equation (1)	47.1286	-10.1736		48.3026	-10.331		47.5439	-10.2437		Extinct non-avian sauropsid
	Bird only allometric equation (2)	47.1271	-10.1736		48.3013	-10.3311		47.5425	-10.2438		Extinct non-avian sauropsid
	Non-avian sauropsid only allometric equation (3)	49.2806	-8.84895		50.6902	-9.01071		49.7123	-8.92556		Extinct non-avian sauropsid
	All taxa average expansion factor (4)	44.0788	-9.69689		45.8858	-9.8047		44.6739	-9.75238		Extinct non-avian sauropsid
Microraptor	All taxa allometric equation (1)	30.2109	-38.4383		32.2547	-35.702		30.9347	-37.4732		Extinct non-avian sauropsid
	Bird only allometric equation (2)	30.2112	-38.4372		32.2549	-35.7011		30.9349	-37.4721		Extinct non-avian sauropsid
	Non-avian sauropsid only allometric equation (3)	33.5633	-49.7		35.068	-48.6039		34.0492	-50.9577		Extinct non-avian sauropsid
	All taxa average expansion factor (4)	29.7374	-34.7042		31.8197	-31.7001		30.4498	-33.6602		Extinct non-avian sauropsid
Plateosaurus	All taxa allometric equation (1)	39.0667	-16.1807		40.9592	-15.187		39.7552	-15.8313		Extinct non-avian sauropsid
	Bird only allometric equation (2)	39.0665	-16.1807		40.9589	-15.187		39.7549	-15.8313		Extinct non-avian sauropsid
	Non-avian sauropsid only allometric equation (3)	39.3614	-22.1794		41.5193	-20.349		40.0514	-21.5508		Extinct non-avian sauropsid
	All taxa average expansion factor (4)	35.1225	-17.2714		38.4354	-16.0944		36.2064	-16.8756		Extinct non-avian sauropsid
Staurikosaurus	All taxa allometric equation (1)	17.4065	-6.32271		21.288	-4.58184		18.7337	-5.79076		Extinct non-avian sauropsid
	Bird only allometric equation (2)	17.4061	-6.32234		21.2876	-4.58141		18.7332	-5.79037		Extinct non-avian sauropsid
	Non-avian sauropsid only allometric equation (3)	24.0679	-12.1571		27.7574	-8.38241		25.1972	-11.0527		Extinct non-avian sauropsid
	All taxa average expansion factor (4)	15.6882	-4.40776		20.3315	-1.62873		17.1601	-3.62492		Extinct non-avian sauropsid
Struthiomimus	All taxa allometric equation (1)	23.8961	-26.8529		26.0895	-24.2966		24.6724	-25.9432		Extinct non-avian sauropsid
	Bird only allometric equation (2)	23.8962	-26.8519		26.0894	-24.2958		24.6724	-25.9423		Extinct non-avian sauropsid
	Non-avian sauropsid only allometric equation (3)	24.2015	-39.4518		26.2455	-35.9424		24.8398	-38.2508		Extinct non-avian sauropsid
	All taxa average expansion factor (4)	21.4751	-31.4978		24.603	-28.5501		22.4778	-30.4885		Extinct non-avian sauropsid
Tyrannosaurus	All taxa allometric equation (1)	36.0102	-14.4906		36.7135	-13.6164		36.2612	-14.1841		Extinct non-avian sauropsid
	Bird only allometric equation (2)	36.0086	-14.4905		36.7121	-13.6162		36.2596	-14.1839		Extinct non-avian sauropsid
	Non-avian sauropsid only allometric equation (3)	34.0108	-20.8316		35.3833	-19.0569		34.4181	-20.2271		Extinct non-avian sauropsid
	All taxa average expansion factor (4)	36.0392	-15.0954		38.0125	-14.0483		36.6212	-14.7518		Extinct non-avian sauropsid
Velociraptor	All taxa allometric equation (1)	34.7808	-26.5067		35.1662	-24.5388		34.8258	-25.8338		Extinct non-avian sauropsid
	Bird only allometric equation (2)	34.7794	-26.5061		35.1651	-24.5383		34.8245	-25.8333		Extinct non-avian sauropsid
	Non-avian sauropsid only allometric equation (3)	44.2415	-31.7772		45.1691	-29.078		44.3685	-30.9059		Extinct non-avian sauropsid
	All taxa average expansion factor (4)	43.5806	-27.3646		44.4074	-25.1185		43.6785	-26.635		Extinct non-avian sauropsid
Yixianornis	All taxa allometric equation (1)	78.1326	-30.3704		74.138	-28.6262		76.7853	-29.7782		Extinct non-avian sauropsid
	Bird only allometric equation (2)	78.1315	-30.3689		74.137	-28.6248		76.7842	-29.7768		Extinct non-avian sauropsid
	Non-avian sauropsid only allometric equation (3)	78.1315	-30.3689		74.137	-28.6248		76.7842	-29.7768		Extinct non-avian sauropsid
	All taxa average expansion factor (4)	77.1225	-30.7633		73.1112	-28.9032		75.7954	-30.1416		Extinct non-avian sauropsid
Anas_platyrhynchos	Skin volume model	56.0453	-20.6294		54.8635	-20.3699		56.0453	-20.6294		FLD bird
Aechmophorus_clarkii	Skin volume model	62.0239	-28.7746		62.509	-27.1275		62.0239	-28.7746		FLD bird
Phoenicopterus_chilensis	Skin volume model	91.5359	-28.3147		92.5595	-26.8607		91.5359	-28.3147		FLD bird
Columba_livia	Skin volume model	53.1934	-19.4276		52.8755	-19.5232		53.1934	-19.4276		FLD bird
Calypte_anna	Skin volume model	75.1881	-17.8123		72.118	-18.327		75.1881	-17.8123		FLD bird
Gavia_arctica	Skin volume model	71.3296	-20.7509		71.1274	-19.9044		71.3296	-20.7509		FLD bird
Procellaria_westlandica	Skin volume model	75.9929	-23.2268		74.9648	-22.9691		75.9929	-23.2268		FLD bird
Eudocimus_ruber	Skin volume model	74.1199	-21.6482		73.0707	-21.1784		74.1199	-21.6482		FLD bird
Pelecanus_occidentalis	Skin volume model	159.491	-23.5374		154.621	-23.2825		159.491	-23.5374		FLD bird
Phalacrocorax_penicillatus	Skin volume model	61.243	-25.8973		61.7843	-25.2148		61.243	-25.8973		FLD bird
Larus_occidentalis	Skin volume model	77.3183	-22.8246		76.5184	-22.6601		77.3183	-22.8246		FLD bird
Buteo_buteo	Skin volume model	71.735	-30.9225		71.0414	-29.7276		71.735	-30.9225		FLD bird
Cathartes_aura	Skin volume model	60.598	-17.9667		60.3376	-17.9153		60.598	-17.9667		FLD bird
Bubo_virginianus	Skin volume model	65.3266	-28.3138		63.9486	-27.3648		65.3266	-28.3138		FLD bird
Alcedo_atthis	Skin volume model	92.8209	-22.8737		89.1219	-23.0941		92.8209	-22.8737		FLD bird
Dendrocopos_major	Skin volume model	81.0278	-22.641		77.9678	-22.5083		81.0278	-22.641		FLD bird
Falco_columbarius	Skin volume model	77.2964	-24.715		75.952	-24.0332		77.2964	-24.715		FLD bird
Psittacula_krameri	Skin volume model	74.2628	-23.4166		72.9339	-23.1294		74.2628	-23.4166		FLD bird
Turdus_merula	Skin volume model	58.0653	-27.9125		56.5736	-27.757		58.0653	-27.9125		FLD bird
Musophaga_violacea	Skin volume model	71.646	-23.9339		70.8016	-22.9462		71.646	-23.9339		FLD bird
Struthio_camelus	Skin volume model	32.4747	-34.2753		33.1633	-32.5404		32.5615	-33.971		HLD bird
Rhea_americana	Skin volume model	19.3464	-30.5646		19.7831	-28.7601		19.3855	-30.2588		HLD bird
Dromaius_novaehollandiae	Skin volume model	33.541	-30.755		35.3833	-27.3585		33.7652	-30.1942		HLD bird
Crypturellus_tataupa	Skin volume model	52.2533	-25.4605		51.8605	-24.8499		52.1279	-25.3562		HLD bird
Gallus_gallus	Skin volume model	49.7943	-34.5105		49.7225	-32.8742		49.713	-34.2239		HLD bird
Callipepla_californica	Skin volume model	45.8412	-26.4825		45.6768	-25.81		45.7789	-26.3669		HLD bird
Numida_meleagris	Skin volume model	45.8226	-30.7949		45.8407	-29.8595		45.8679	-30.6316		HLD bird
Gallus_sonneratii	Skin volume model	46.1544	-31.0741		46.0556	-30.0037		46.1064	-30.8938		HLD bird
Lagopus_lagopus	Skin volume model	53.0078	-21.6999		52.6155	-21.0565		52.8831	-21.592		HLD bird
Meleagris_gallopavo	Skin volume model	47.6863	-29.4383		47.6502	-28.9931		47.6337	-29.3684		HLD bird
Alectoris_rufa	Skin volume model	48.7505	-30.0293		48.4339	-29.4462		48.6679	-29.9267		HLD bird
Phasianus_colchicus	Skin volume model	52.5965	-29.6491		53.1028	-28.6271		52.6364	-29.4751		HLD bird
Cariama_cristata	Skin volume model	50.2669	-37.8025		49.797	-35.9522		50.1403	-37.4731		HLD bird
Melanosuchus_niger	Skin volume model	32.3376	-2.60354		32.3376	-2.60354		32.3376	-2.60354		Extant non-avian sauropsid
Iguana_iguana	Skin volume model	59.0687	-0.435716		59.0687	-0.435716		59.0687	-0.435716		Extant non-avian sauropsid
Crocodylus_johnstoni	Skin volume model	49.8759	-4.6942		49.8759	-4.6942		49.8759	-4.6942		Extant non-avian sauropsid

## Sheet: SuppFig4
Supplementary Figure 4a-f. CoM positions for all fossil taxa using the same (a, d) heterogeneous (as in Fig 2a) and (b, e) homogeneous segment densities in all taxa, and where segment densities are (c, f) heterogeneous and varied across taxa
		Fig. 4a	Fig. 4b	Fig. 4c	Fig. 4d	Fig. 4e	Fig. 4f
Taxa	Model Iteration	CC_CoM/body mass0.33	CC_CoM/body mass0.33	CC_CoM/body mass0.33	DV_CoM/body mass0.33	DV_CoM/body mass0.33	DV_CoM/body mass0.33
Archaeopteryx	All taxa allometric equation (1)	81.911	80.6314	81.2834	-21.5689	-20.0765	-21.0269
	Bird only allometric equation (2)	81.9085	80.6293	81.281	-21.5685	-20.0761	-21.0265
	Non-avian sauropsid only allometric equation (3)	92.3651	91.5447	92.3651	-22.7012	-20.9025	-22.0957
	All taxa average expansion factor (4)	83.3653	82.5346	91.8091	-22.3756	-20.7007	-21.789
Anzu	All taxa allometric equation (1)	35.8574	36.3727	35.575	-23.5593	-20.6177	-22.4559
	Bird only allometric equation (2)	35.8562	36.3717	35.5739	-23.5582	-20.6168	-22.4548
	Non-avian sauropsid only allometric equation (3)	37.6527	38.715	34.807	-34.646	-30.7429	-34.3507
	All taxa average expansion factor (4)	37.6342	38.7705	38.2887	-28.0141	-24.5076	-26.5775
Allosaurus	All taxa allometric equation (1)	29.0544	31.1205	29.7771	-9.70149	-8.694	-9.34936
	Bird only allometric equation (2)	29.0538	31.1199	29.7765	-9.70168	-8.69415	-9.34954
	Non-avian sauropsid only allometric equation (3)	32.5493	34.9039	33.2553	-16.3255	-14.2691	-15.6397
	All taxa average expansion factor (4)	29.6358	33.0853	30.6911	-10.2437	-8.92731	-9.81943
Batrachotomus	All taxa allometric equation (1)	38.1242	40.1108	38.7987	-6.71623	-6.27547	-6.57372
	Bird only allometric equation (2)	38.1227	40.1096	38.7973	-6.71643	-6.27561	-6.5739
	Non-avian sauropsid only allometric equation (3)	44.685	46.7409	45.2711	-11.936	-10.5753	-11.5041
	All taxa average expansion factor (4)	38.5271	41.559	39.4376	-6.58131	-5.87639	-6.37243
Coelophysis	All taxa allometric equation (1)	30.3912	34.8145	31.9028	-14.3434	-13.6748	-14.1192
	Bird only allometric equation (2)	30.3908	34.8142	31.9025	-14.3435	-13.6748	-14.1192
	Non-avian sauropsid only allometric equation (3)	41.8924	46.7452	43.3515	-17.7105	-16.3915	-17.281
	All taxa average expansion factor (4)	30.1341	36.0564	31.9988	-14.5019	-13.6779	-14.239
Dilophosaurus	All taxa allometric equation (1)	47.8212	49.8306	48.5492	-3.31997	-2.27226	-2.93835
	Bird only allometric equation (2)	47.82	49.8296	48.548	-3.32015	-2.27242	-2.93853
	Non-avian sauropsid only allometric equation (3)	47.9018	50.2578	48.6532	-14.272	-11.9723	-13.4636
	All taxa average expansion factor (4)	42.9775	46.4692	44.1142	-7.18285	-5.75899	-6.68132
Heterodontosaurus	All taxa allometric equation (1)	47.1286	48.3026	47.5439	-10.1736	-10.331	-10.2437
	Bird only allometric equation (2)	47.1271	48.3013	47.5425	-10.1736	-10.3311	-10.2438
	Non-avian sauropsid only allometric equation (3)	49.2806	50.6902	49.7123	-8.84895	-9.01071	-8.92556
	All taxa average expansion factor (4)	44.0788	45.8858	44.6739	-9.69689	-9.8047	-9.75238
Microraptor	All taxa allometric equation (1)	30.2109	32.2547	30.9347	-38.4383	-35.702	-37.4732
	Bird only allometric equation (2)	30.2112	32.2549	30.9349	-38.4372	-35.7011	-37.4721
	Non-avian sauropsid only allometric equation (3)	33.5633	35.068	34.0492	-49.7	-48.6039	-50.9577
	All taxa average expansion factor (4)	29.7374	31.8197	30.4498	-34.7042	-31.7001	-33.6602
Plateosaurus	All taxa allometric equation (1)	39.0667	40.9592	39.7552	-16.1807	-15.187	-15.8313
	Bird only allometric equation (2)	39.0665	40.9589	39.7549	-16.1807	-15.187	-15.8313
	Non-avian sauropsid only allometric equation (3)	39.3614	41.5193	40.0514	-22.1794	-20.349	-21.5508
	All taxa average expansion factor (4)	35.1225	38.4354	36.2064	-17.2714	-16.0944	-16.8756
Staurikosaurus	All taxa allometric equation (1)	17.4065	21.288	18.7337	-6.32271	-4.58184	-5.79076
	Bird only allometric equation (2)	17.4061	21.2876	18.7332	-6.32234	-4.58141	-5.79037
	Non-avian sauropsid only allometric equation (3)	24.0679	27.7574	25.1972	-12.1571	-8.38241	-11.0527
	All taxa average expansion factor (4)	15.6882	20.3315	17.1601	-4.40776	-1.62873	-3.62492
Struthiomimus	All taxa allometric equation (1)	23.8961	26.0895	24.6724	-26.8529	-24.2966	-25.9432
	Bird only allometric equation (2)	23.8962	26.0894	24.6724	-26.8519	-24.2958	-25.9423
	Non-avian sauropsid only allometric equation (3)	24.2015	26.2455	24.8398	-39.4518	-35.9424	-38.2508
	All taxa average expansion factor (4)	21.4751	24.603	22.4778	-31.4978	-28.5501	-30.4885
Tyrannosaurus	All taxa allometric equation (1)	36.0102	36.7135	36.2612	-14.4906	-13.6164	-14.1841
	Bird only allometric equation (2)	36.0086	36.7121	36.2596	-14.4905	-13.6162	-14.1839
	Non-avian sauropsid only allometric equation (3)	34.0108	35.3833	34.4181	-20.8316	-19.0569	-20.2271
	All taxa average expansion factor (4)	36.0392	38.0125	36.6212	-15.0954	-14.0483	-14.7518
Velociraptor	All taxa allometric equation (1)	34.7808	35.1662	34.8258	-26.5067	-24.5388	-25.8338
	Bird only allometric equation (2)	34.7794	35.1651	34.8245	-26.5061	-24.5383	-25.8333
	Non-avian sauropsid only allometric equation (3)	44.2415	45.1691	44.3685	-31.7772	-29.078	-30.9059
	All taxa average expansion factor (4)	43.5806	44.4074	43.6785	-27.3646	-25.1185	-26.635
Yixianornis	All taxa allometric equation (1)	78.1326	74.138	76.7853	-30.3704	-28.6262	-29.7782
	Bird only allometric equation (2)	78.1315	74.137	76.7842	-30.3689	-28.6248	-29.7768
	Non-avian sauropsid only allometric equation (3)	78.1315	74.137	76.7842	-30.3689	-28.6248	-29.7768
	All taxa average expansion factor (4)	77.1225	73.1112	75.7954	-30.7633	-28.9032	-30.1416

[truncated: 10 more sheets: SuppFig5, SuppFig6, SuppFig7, SuppFig8, SuppFig9, SuppFig11, SuppFig12, SuppFig13, SuppFig14, SuppFig15]
